# Supplementary material for: Soluble MFGE8 mediates cell entry of Crimean-Congo hemorrhagic fever virus
Source: mBio. 2025 Aug 25;16(10):e01617-25. doi: 10.1128/mbio.01617-25 (PMC12505966; doi:10.1128/mbio.01617-25)
Supplement: Table S1 — List of genes and scores after MaGeck analysis of CRISPR screens. [file mbio.01617-25-s0002.xlsx]

## Sheet: CRISPR knockout screen
id	num	pos|score	pos|p-value	pos|fdr	pos|rank	pos|goodsgrna	pos|lfc
EXT1	4	3.3237e-15	2.4615e-07	9.5e-05	1	4	5.9926
XYLT2	4	2.1489e-14	2.4615e-07	9.5e-05	2	4	5.6386
SLC35B2	4	3.1657e-14	2.4615e-07	9.5e-05	3	4	6.6826
HS2ST1	4	9.2574e-14	2.4615e-07	9.5e-05	4	4	4.7503
B4GALT7	4	1.016e-13	2.4615e-07	9.5e-05	5	4	5.3001
EXT2	4	1.996e-13	2.4615e-07	9.5e-05	6	4	6
TM9SF3	4	8.281e-13	2.4615e-07	9.5e-05	7	4	4.1171
SHOC2	4	9.718e-13	2.4615e-07	9.5e-05	8	4	4.1837
EMC1	4	1.6633e-12	2.4615e-07	9.5e-05	9	4	4.3252
B3GAT3	4	2.1686e-12	2.4615e-07	9.5e-05	10	4	5.1798
C3orf58	4	2.8947e-12	2.4615e-07	9.5e-05	11	4	3.8645
TGIF1	4	4.0793e-12	2.4615e-07	9.5e-05	12	4	4.0333
SLC39A9	4	6.8173e-12	2.4615e-07	9.5e-05	13	4	4.6638
EMC3	4	1.2371e-11	2.4615e-07	9.5e-05	14	4	3.7281
FAM20B	4	2.3979e-11	2.4615e-07	9.5e-05	15	4	3.6539
SLC10A7	4	2.5712e-11	2.4615e-07	9.5e-05	16	4	2.966
EXTL3	4	2.6656e-11	2.4615e-07	9.5e-05	17	4	6.0478
EMC6	4	5.0603e-11	2.4615e-07	9.5e-05	18	4	3.6834
OCRL	4	6.4675e-11	2.4615e-07	9.5e-05	19	4	3.7313
NDST1	4	7.5324e-11	2.4615e-07	9.5e-05	20	3	5.6838
ITGB5	4	1.3888e-10	2.4615e-07	9.5e-05	21	4	3.2676
TMEM165	4	2.706e-10	2.4615e-07	9.5e-05	22	4	3.3878
WRB	4	2.8114e-10	2.4615e-07	9.5e-05	23	4	3.0503
GET4	4	3.1852e-10	2.4615e-07	9.5e-05	24	4	3.3354
MMGT1	4	3.4266e-10	2.4615e-07	9.5e-05	25	4	2.9629
MON2	4	5.2892e-10	2.4615e-07	9.5e-05	26	4	3.3518
TMEM41B	4	6.2666e-10	2.4615e-07	9.5e-05	27	4	2.8305
EMC2	4	7.2277e-10	2.4615e-07	9.5e-05	28	4	3.3226
B3GALT6	4	7.7028e-10	2.4615e-07	9.5e-05	29	3	4.5687
SMAD4	4	9.9283e-10	2.4615e-07	9.5e-05	30	4	2.9652
AXL	4	1.0301e-09	2.4615e-07	9.5e-05	31	4	2.5302
MEF2D	4	1.5125e-09	2.4615e-07	9.5e-05	32	4	2.4693
PTAR1	4	4.7754e-09	2.4615e-07	9.5e-05	33	4	3.743
RQCD1	4	5.5324e-09	2.4615e-07	9.5e-05	34	4	2.1415
CCNC	4	5.633e-09	2.4615e-07	9.5e-05	35	4	2.6584
LPAR1	4	5.7008e-09	2.4615e-07	9.5e-05	36	4	2.1773
BCOR	4	5.873e-09	2.4615e-07	9.5e-05	37	4	2.0579
RAB5C	4	6.0491e-09	2.4615e-07	9.5e-05	38	4	3.519
GRB2	4	6.264e-09	2.4615e-07	9.5e-05	39	4	4.0491
RIC8A	4	6.5255e-09	2.4615e-07	9.5e-05	40	4	2.2631
FOSL1	4	6.716e-09	2.4615e-07	9.5e-05	41	4	2.1018
CAMLG	4	1.0747e-08	2.4615e-07	9.5e-05	42	4	2.6704
AP1G1	4	2.4657e-08	2.4615e-07	9.5e-05	43	4	2.0054
RAB2A	4	2.9236e-08	2.4615e-07	9.5e-05	44	4	2.5928
PDCL	4	3.2624e-08	2.4615e-07	9.5e-05	45	4	1.9205
TP53	4	3.2876e-08	2.4615e-07	9.5e-05	46	4	2.0733
ATXN7L3	4	3.4768e-08	2.4615e-07	9.5e-05	47	4	3.3581
VPS8	4	4.7338e-08	2.4615e-07	9.5e-05	48	4	2.2728
HNRNPM	4	7.1404e-08	2.4615e-07	9.5e-05	49	4	1.8668
ALG3	4	9.3551e-08	2.4615e-07	9.5e-05	50	4	1.655
VAMP3	4	1.004e-07	2.4615e-07	9.5e-05	51	4	1.8483
GANAB	4	1.0761e-07	2.4615e-07	9.5e-05	52	4	1.7929
WDR7	4	1.5777e-07	7.3844e-07	0.00027	53	3	2.5928
COG5	4	1.8204e-07	7.3844e-07	0.00027	54	4	2.367
HS6ST1	4	2.0294e-07	7.3844e-07	0.00027	55	4	3.7282
EMC7	4	2.0508e-07	9.8459e-07	0.000354	56	3	3.5253
SIN3A	4	2.0904e-07	1.2307e-06	0.000406	57	4	2.005
ATP6V0A1	4	2.4863e-07	1.2307e-06	0.000406	58	4	1.988
ZEB1	4	2.6352e-07	1.2307e-06	0.000406	59	4	2.4793
ITGAV	4	3.1167e-07	1.2307e-06	0.000406	60	4	2.0601
COG3	4	3.3706e-07	1.2307e-06	0.000406	61	4	1.9387
KRAS	4	3.6572e-07	1.723e-06	0.000541	62	4	3.0112
TGFBR3	4	3.7961e-07	1.723e-06	0.000541	63	4	1.4468
ATP6V1A	4	4.5173e-07	1.723e-06	0.000541	64	4	1.9982
DPM1	4	5.9343e-07	2.2153e-06	0.000675	65	4	1.5691
TRAPPC13	4	6.3837e-07	2.2153e-06	0.000675	66	3	2.8639
SEC22B	4	7.5444e-07	2.7076e-06	0.000789	67	4	3.0208
RIC1	4	8.0864e-07	2.7076e-06	0.000789	68	4	2.0694
NCKAP1	4	8.3844e-07	2.7076e-06	0.000789	69	4	2.0845
ATP6AP1	4	1.1307e-06	3.6922e-06	0.001031	70	4	1.9788
MAPK14	4	1.2045e-06	3.6922e-06	0.001031	71	4	1.2447
AAGAB	4	1.2129e-06	3.6922e-06	0.001031	72	4	2.2156
AHR	4	1.2524e-06	4.1845e-06	0.001122	73	4	1.2418
ATG12	4	1.2897e-06	4.1845e-06	0.001122	74	4	1.6751
SPTY2D1	4	1.3961e-06	4.1845e-06	0.001122	75	4	1.429
C18orf8	4	1.5293e-06	4.6768e-06	0.001238	76	4	1.697
TTC14	4	1.6887e-06	5.1691e-06	0.001316	77	4	1.6971
EMC4	4	1.7156e-06	5.1691e-06	0.001316	78	4	2.4489
TGFBR1	4	1.7363e-06	5.1691e-06	0.001316	79	4	2.238
WDFY3	4	2.3091e-06	7.6305e-06	0.001918	80	4	1.3731
UNC50	4	2.414e-06	8.1228e-06	0.001968	81	3	2.5984
GOSR2	4	2.4362e-06	8.1228e-06	0.001968	82	4	2.4855
ASNA1	4	2.5037e-06	8.1228e-06	0.001968	83	3	2.5646
PTPN11	4	2.7135e-06	9.1074e-06	0.002181	84	3	2.3433
SPPL3	4	2.9809e-06	1.0584e-05	0.002504	85	4	1.5248
RGP1	4	3.3709e-06	1.2061e-05	0.002757	86	4	2.1812
GZF1	4	3.4954e-06	1.2061e-05	0.002757	87	4	1.698
SPOP	4	3.5164e-06	1.2061e-05	0.002757	88	4	2.0772
COG7	4	3.8569e-06	1.3538e-05	0.003059	89	4	2.3578
ICMT	4	4.5961e-06	1.7969e-05	0.003971	90	4	1.4061
TGFBR2	4	4.7105e-06	1.7969e-05	0.003971	91	4	1.8685
SPTSSB	4	4.7685e-06	1.8461e-05	0.004036	92	4	1.3052
SSR2	4	5.9948e-06	2.2892e-05	0.00495	93	4	1.6754
TM9SF2	4	6.2669e-06	2.3384e-05	0.005003	94	3	2.2317
USP28	4	7.3698e-06	2.9291e-05	0.006188	95	4	1.2563
SAP130	4	7.4167e-06	2.9538e-05	0.006188	96	3	1.667
GMEB1	4	8.2633e-06	3.2737e-05	0.006788	97	4	1.614
COG8	4	8.5695e-06	3.323e-05	0.00682	98	4	2.0742
SSR3	4	9.2182e-06	3.5199e-05	0.007079	99	4	1.4629
UBE2G1	4	9.2827e-06	3.5199e-05	0.007079	100	4	2.0442
UGCG	4	9.4993e-06	3.5691e-05	0.007107	101	4	1.3415
RBM10	4	1.0362e-05	3.8645e-05	0.007569	102	4	1.314
ARF1	4	1.0616e-05	3.9137e-05	0.007569	103	3	1.9678
NDUFAB1	4	1.0679e-05	3.9137e-05	0.007569	104	4	1.5752
GIGYF2	4	1.1445e-05	4.3076e-05	0.008251	105	4	1.3574
ACTN4	4	1.1783e-05	4.5537e-05	0.00864	106	4	1.8749
STIP1	4	1.2266e-05	4.9475e-05	0.0093	107	4	1.9224
CRK	4	1.2463e-05	4.9968e-05	0.009305	108	3	2.0518
CTBP2	4	1.2662e-05	5.0952e-05	0.009401	109	4	1.7801
CHD1	4	1.3011e-05	5.1937e-05	0.009496	110	4	1.3466
AP2S1	4	1.3238e-05	5.2921e-05	0.009589	111	4	1.9071
ATG16L1	4	1.5823e-05	5.9814e-05	0.010741	112	4	1.1764
CLEC16A	4	1.9053e-05	7.3105e-05	0.013011	113	4	1.3443
WASF2	4	2.0976e-05	8.4428e-05	0.014851	114	3	1.9237
COPB1	4	2.1181e-05	8.492e-05	0.014851	115	4	1.8193
LUC7L2	4	2.1978e-05	8.8367e-05	0.015321	116	4	1.077
COPA	4	2.5613e-05	0.00010215	0.017514	117	3	2.4371
DHRS3	4	2.5827e-05	0.00010314	0.017514	118	4	1.6917
ERMP1	4	2.6012e-05	0.00010363	0.017514	119	4	0.99791
MARK2	4	3.2099e-05	0.00012529	0.020998	120	4	1.195
USP22	4	3.4187e-05	0.00013267	0.022052	121	3	2.1217
ZFHX3	4	3.5625e-05	0.00013661	0.022397	122	4	1.6617
BAZ2A	4	3.5691e-05	0.0001371	0.022397	123	4	1.7497
TGFBRAP1	4	3.5767e-05	0.00013809	0.022397	124	4	1.7428
RABGEF1	4	3.6358e-05	0.00014055	0.022614	125	3	1.8512
CBFB	4	3.9675e-05	0.00015187	0.024242	126	4	1.4639
SDC1	4	4.0103e-05	0.00015483	0.024519	127	4	1.6066
MFAP4	4	4.1389e-05	0.00016024	0.025178	128	4	1.5999
GRAPL	4	4.1968e-05	0.00016221	0.02529	129	4	1.0356
COG6	4	4.2961e-05	0.00016763	0.025933	130	4	1.453
ARHGEF7	4	4.4019e-05	0.00017058	0.02614	131	4	2.162
KDM5C	4	4.4345e-05	0.00017156	0.02614	132	4	0.98218
MAP2K4	4	4.6411e-05	0.00017944	0.027135	133	4	1.1973
AP1M1	4	4.7698e-05	0.00018584	0.027833	134	3	1.5233
HEATR4	4	4.8308e-05	0.00018683	0.027833	135	4	1.0029
SCAP	4	5.3142e-05	0.00020602	0.030245	136	4	1.6081
ROGDI	4	5.5653e-05	0.00021587	0.031234	137	3	2.0989
PPIP5K2	4	5.5674e-05	0.00021587	0.031234	138	4	1.6003
PDS5A	4	5.833e-05	0.00022867	0.032758	139	4	1.3189
PCDHGA5	4	5.8734e-05	0.00022965	0.032758	140	4	1.6154
SUFU	4	6.2597e-05	0.00025181	0.035415	141	4	1.5654
TMEM60	4	6.2601e-05	0.00025181	0.035415	142	4	0.93796
EIF4E2	4	6.3564e-05	0.00025427	0.035513	143	3	1.6217
CENPB	3	6.4221e-05	0.00020209	0.029885	144	3	1.3298
SUPT20H	4	6.7834e-05	0.00027445	0.038068	145	4	1.2315
ATG10	4	6.8649e-05	0.00027741	0.038214	146	4	1.3694
PCGF1	4	7.573e-05	0.00030547	0.041793	147	4	1.6624
MBTPS2	4	8.1661e-05	0.0003291	0.044722	148	3	1.685
RAPH1	4	8.4102e-05	0.00033599	0.045352	149	4	1.1591
RAI1	4	8.5387e-05	0.00034288	0.045974	150	4	1.5569
BPTF	4	8.7652e-05	0.00034682	0.04615	151	3	1.5583
ATXN7	4	8.8496e-05	0.00034879	0.04615	152	4	1.4269
ZFP91	4	9.481e-05	0.00037783	0.049667	153	4	1.3399
BCORL1	4	9.9441e-05	0.00039605	0.051723	154	4	1.587
HDAC4	4	0.00011294	0.00044676	0.057969	155	4	1.3621
GOLT1B	4	0.00011378	0.0004502	0.058041	156	3	1.4522
IER3IP1	4	0.00011672	0.00046054	0.058996	157	4	0.79173
DSTYK	4	0.0001183	0.00046842	0.059625	158	4	1.6138
BRD1	4	0.00012876	0.00051174	0.064325	159	4	1.11
FNDC3B	4	0.00012882	0.00051174	0.064325	160	4	0.96197
RBM12	4	0.00013347	0.00053094	0.066324	161	4	0.92571
ATP6AP2	4	0.00014398	0.00057327	0.071038	162	4	1.5654
DDX6	4	0.0001633	0.00063875	0.078158	163	3	1.2072
TFE3	4	0.00016395	0.00064121	0.078158	164	4	1.3844
PHF14	4	0.00016641	0.0006486	0.07823	165	4	1.2661
FOXK2	4	0.00016728	0.00064958	0.07823	166	4	1.2346
GMEB2	4	0.00017735	0.00068601	0.081654	167	4	0.95329
TRIP11	4	0.00017855	0.00068749	0.081654	168	4	1.0076
TBC1D28	4	0.0001796	0.00069019	0.081654	169	3	1.5068
WDR62	4	0.00018134	0.00069487	0.081727	170	4	1.257
ATP6V1H	4	0.00018456	0.00070521	0.082384	171	4	1.2834
CEBPB	4	0.00018637	0.00070866	0.082384	172	4	0.98359
ARPC1A	4	0.00019097	0.00072638	0.083959	173	4	1
TEAD1	4	0.00019457	0.00073819	0.084837	174	4	1.5597
DDX3X	3	0.00019539	0.00057574	0.071038	175	3	2.7351
VMA21	4	0.0001955	0.00074459	0.085087	176	4	1.7159
EIF2A	4	0.00019668	0.00075001	0.085221	177	4	0.95292
UBE2Q1	4	0.0001994	0.00075788	0.085632	178	4	1.3369
DPM2	4	0.0002061	0.00078742	0.088256	179	4	1.3282
SMAD3	4	0.00020715	0.00078988	0.088256	180	4	0.93983
ABI1	4	0.00020885	0.00079678	0.088483	181	4	1.0882
MOGS	4	0.0002103	0.00080071	0.088483	182	4	1.0266
TPCN1	4	0.00021414	0.00081745	0.089839	183	4	0.99608
CCDC115	4	0.00021895	0.00083961	0.091772	184	4	1.3235
JUN	4	0.00022843	0.00087407	0.095023	185	4	1.5265
IPPK	4	0.00023039	0.0008844	0.09563	186	4	1.0815
PTDSS1	4	0.00023714	0.0009041	0.097236	187	3	1.7677
ELMO2	4	0.000249	0.000942	0.100547	188	4	1.6319
SEC63	4	0.00025001	0.00094742	0.100547	189	4	1.2457
LOC388436	4	0.00025068	0.00094988	0.100547	190	4	1.5522
SEC24C	4	0.00026445	0.0010006	0.10536	191	4	1.0542
DPF2	4	0.00026808	0.0010149	0.106307	192	4	1.3272
HRH4	4	0.00027097	0.0010232	0.106628	193	4	0.9765
RBSN	4	0.0002745	0.001041	0.107421	194	4	1.4041
RSF1	4	0.00027505	0.0010419	0.107421	195	4	1.0949
C17orf51	4	0.00027699	0.0010469	0.107421	196	4	1.2193
JTB	4	0.00027982	0.0010577	0.107736	197	4	1.2763
VWA7	4	0.00028138	0.0010606	0.107736	198	3	1.3648
IGF2BP1	4	0.00028403	0.0010695	0.10809	199	4	1.1355
SIRT7	4	0.00029004	0.0010946	0.110074	200	4	1.4703
SYNJ1	4	0.00029767	0.0011222	0.111667	201	4	0.80552
BRPF1	4	0.00029833	0.0011237	0.111667	202	3	1.3347
ARHGAP44	4	0.00029897	0.0011271	0.111667	203	4	1.058
RMND5A	4	0.0003065	0.0011547	0.113837	204	3	1.4478
COMT	4	0.00032154	0.0012069	0.118401	205	4	1.0387
SSR1	4	0.00033486	0.0012551	0.122537	206	4	1.4572
ZBTB21	4	0.00033949	0.0012709	0.123475	207	4	1.1032
TMEM199	4	0.00035078	0.0013107	0.126737	208	3	1.4916
TMEM145	4	0.00036355	0.0013614	0.13101	209	3	1.5905
KLF10	4	0.00036771	0.0013806	0.131836	210	4	1.2524
SCAF8	4	0.00036911	0.0013885	0.131836	211	4	1.3706
RBPMS	4	0.0003702	0.0013924	0.131836	212	4	1.2948
TNRC6A	4	0.00037129	0.0013964	0.131836	213	4	1.2867
PPP2R5C	4	0.00037305	0.0014028	0.131836	214	4	1.2312
S100PBP	4	0.00038009	0.0014279	0.133571	215	4	1.5473
RAMP1	4	0.00038525	0.0014427	0.134328	216	4	0.76213
SLC33A1	4	0.00039338	0.0014717	0.136401	217	4	1.2659
ZNF292	4	0.00039724	0.001485	0.137002	218	4	0.84306
HAVCR1	4	0.00040355	0.0015067	0.137781	219	4	1.3304
MTMR4	4	0.0004037	0.0015072	0.137781	220	2	0.84706
ZC3H4	4	0.0004101	0.0015308	0.139261	221	4	0.93459
SLC4A1AP	4	0.00041175	0.0015372	0.139261	222	4	0.73489
PCED1B	4	0.00042513	0.0015741	0.141966	223	4	1.512
EPC1	4	0.0004445	0.0016509	0.148228	224	3	1.3571
SUV39H1	4	0.00046698	0.0017464	0.155853	225	4	0.99288
JARID2	4	0.0004688	0.0017513	0.155853	226	3	1.2954
PIK3C2A	4	0.00048949	0.0018262	0.161796	227	4	0.81178
HEATR5B	4	0.00052322	0.0019468	0.171019	228	4	0.8244
TRIM8	4	0.00052349	0.0019473	0.171019	229	3	1.4739
WDR45	4	0.0005404	0.0020093	0.174484	230	4	0.7327
LDLRAP1	4	0.0005415	0.0020103	0.174484	231	4	0.96633
MESDC2	4	0.00054206	0.0020127	0.174484	232	4	0.98608
FBF1	4	0.00055893	0.0020787	0.179429	233	3	1.2305
MYH8	4	0.00057429	0.0021457	0.184417	234	4	1.2029
TFAP4	4	0.00057873	0.0021609	0.184938	235	4	0.70369
AP2M1	4	0.00059106	0.0021949	0.18626	236	4	1.2544
SNX9	4	0.00061217	0.0022707	0.191884	237	4	0.96632
NRIP1	4	0.00061541	0.002283	0.192116	238	4	1.0604
ATG3	4	0.00061917	0.0022973	0.192512	239	4	0.99335
DEPDC1B	4	0.00062207	0.0023081	0.192617	240	4	1.2907
ZNF302	4	0.00063066	0.0023342	0.19399	241	4	0.78316
DCUN1D1	4	0.00065083	0.0024002	0.198651	242	4	1.2683
NACC1	4	0.00065806	0.0024268	0.200028	243	4	0.87163
TM2D2	4	0.00066593	0.0024543	0.200595	244	3	1.1547
PDE4A	4	0.00066733	0.0024578	0.200595	245	3	1.2619
ZNF536	4	0.00067079	0.0024691	0.200595	246	4	1.3793
EDRF1	4	0.00067242	0.0024735	0.200595	247	4	1.186
GAPVD1	4	0.00070941	0.0026148	0.211201	248	4	0.79102
SLC35E2	4	0.0007448	0.0027271	0.219386	249	4	0.71734
DNAJB11	4	0.00075624	0.0027704	0.221246	250	4	1.356
RAET1E	4	0.00075873	0.0027792	0.221246	251	3	1.0606
STX12	4	0.00075973	0.0027832	0.221246	252	4	1.2097
ATP6V0D1	3	0.00076069	0.0021831	0.186042	253	3	1.8006
BCAS1	4	0.00078752	0.0028738	0.227547	254	3	1.2487
DNM2	4	0.00080011	0.0029166	0.230033	255	4	0.88933
ATP6V1D	4	0.00080507	0.0029343	0.230527	256	2	0.85515
VAMP2	4	0.00081022	0.0029481	0.230708	257	4	1.1847
CERS2	4	0.00082219	0.0029899	0.232291	258	4	1.2937
SRD5A3	4	0.00082257	0.0029914	0.232291	259	4	1.0541
NAPA	4	0.00082833	0.0030131	0.233073	260	3	1.8717
NUDT4	4	0.00083271	0.0030298	0.23347	261	4	1.2287
WNT4	4	0.00084885	0.0030958	0.236817	262	4	0.76635
FAM168A	4	0.00085008	0.0030978	0.236817	263	3	1.2185
PSME4	4	0.00085273	0.0031086	0.236817	264	4	0.70651
SEC23IP	4	0.0008776	0.0032041	0.243172	265	3	1.2853
SELT	4	0.00089277	0.0032553	0.246129	266	3	1.2728
CHERP	4	0.00090532	0.0032883	0.247692	267	4	1.4037
IPO8	4	0.00091349	0.0033153	0.247836	268	4	0.96907
FBXL3	4	0.00091444	0.0033193	0.247836	269	4	0.66641
SUGT1	4	0.00091713	0.0033272	0.247836	270	3	1.4887
CCZ1B	4	0.0009217	0.0033481	0.248475	271	4	0.79654
CACUL1	4	0.00094345	0.0034227	0.253076	272	4	0.82621
GDI2	4	0.00096971	0.003529	0.259648	273	4	0.85974
ATP6V0B	4	0.00097228	0.0035374	0.259648	274	4	1.3485
RBM5	4	0.00097947	0.0035576	0.26018	275	4	0.97223
ZNF281	4	0.00099427	0.0036107	0.263112	276	4	1.4056
TNFAIP3	4	0.00099884	0.0036289	0.263484	277	4	0.85835
CDO1	4	0.0010076	0.0036585	0.264673	278	4	0.9101
ING5	4	0.0010141	0.0036757	0.264763	279	3	1.0991
GFI1	4	0.0010233	0.0037107	0.265583	280	4	0.71647
HIST2H2AA3	4	0.001031	0.0037392	0.266677	281	4	0.85684
USP36	4	0.0010439	0.0037894	0.269303	282	3	1.4708
UBR2	4	0.0010556	0.0038357	0.271632	283	4	0.9668
SMARCA5	4	0.0010718	0.0038987	0.273738	284	3	1.3094
RBM47	4	0.0010767	0.003915	0.273738	285	3	1.2569
SH2D7	4	0.0010767	0.0039154	0.273738	286	4	1.0249
MED24	4	0.0010787	0.0039199	0.273738	287	4	0.8625
MANF	4	0.0010894	0.0039642	0.274609	288	3	1.1261
DRG1	4	0.001092	0.003973	0.274609	289	4	1.0307
USP3	4	0.0010943	0.0039785	0.274609	290	4	1.3263
VNN1	4	0.0010986	0.0039996	0.274609	291	4	0.74011
TMEM30A	4	0.0010993	0.0040006	0.274609	292	3	1.0505
NFE2L2	4	0.0011104	0.0040395	0.275622	293	4	1.641
CRKL	4	0.0011258	0.0040868	0.275622	294	4	0.78536
ZNF554	4	0.0011261	0.0040887	0.275622	295	4	0.66922
DOCK5	4	0.0011293	0.0040966	0.275622	296	4	0.74265
CFI	4	0.0011297	0.0040976	0.275622	297	4	0.76419
KMT2B	4	0.0011297	0.0040976	0.275622	298	3	1.1513
HADHB	4	0.0011386	0.004135	0.277211	299	4	0.82218
SHISA6	4	0.0011522	0.0041862	0.279711	300	4	0.93502
CYP4F2	4	0.0011644	0.0042271	0.281506	301	3	1.1673
FAM195B	4	0.0011697	0.0042463	0.281851	302	4	0.72578
TRIM16L	4	0.0011817	0.0042866	0.282644	303	4	1.1643
ABCB4	4	0.0011879	0.0043122	0.282644	304	2	0.87013
PRKCSH	4	0.0011901	0.0043177	0.282644	305	3	1.249
BRICD5	4	0.0011933	0.004328	0.282644	306	4	0.60201
SLC26A2	4	0.0011937	0.0043285	0.282644	307	4	0.82667
RNF111	4	0.0012011	0.004361	0.283844	308	3	1.2134
CYP27C1	4	0.0012108	0.004393	0.285005	309	4	0.60346
CXCL17	4	0.0012233	0.0044328	0.286224	310	4	0.9273
CACNA1C	4	0.0012253	0.0044402	0.286224	311	4	0.89739
TCEA1	4	0.0012313	0.0044604	0.286607	312	3	0.94654
TLK2	4	0.0012648	0.0045712	0.292789	313	4	0.98915
ANKRD27	4	0.0012788	0.0046234	0.294047	314	4	1.2812
HEATR5A	4	0.0012824	0.0046347	0.294047	315	4	1.1085
BTNL3	4	0.0012937	0.0046711	0.294966	316	4	0.72295
CRADD	4	0.0012958	0.0046785	0.294966	317	3	1.1118
CDK10	4	0.0013	0.0046933	0.294972	318	3	1.183
GCKR	3	0.0013052	0.003686	0.264763	319	2	1.5574
ETV2	4	0.0013097	0.0047258	0.296089	320	4	0.69609
CTDSP1	4	0.0013147	0.0047435	0.296095	321	4	0.76148
ZDHHC6	4	0.0013186	0.0047553	0.296095	322	4	0.9419
ATF3	4	0.0013808	0.0049741	0.308764	323	4	0.73146
TNFRSF1A	4	0.0013907	0.0050078	0.309254	324	3	1.1801
PICALM	4	0.0013924	0.0050128	0.309254	325	4	0.78452
SPNS2	4	0.0013984	0.0050389	0.309913	326	4	1.391
H2AFY	4	0.0014041	0.0050566	0.310055	327	3	1.1055
RPUSD1	4	0.0014236	0.0051216	0.313085	328	4	1.3345
MED23	4	0.0014363	0.0051678	0.314956	329	4	0.78924
FBXL17	4	0.0014486	0.0052043	0.315925	330	4	0.71047
MAP2K7	4	0.001454	0.0052195	0.315925	331	4	0.9825
VPS52	4	0.001457	0.0052309	0.315925	332	4	1.1264
FCHO2	4	0.0014859	0.005333	0.32113	333	3	1.2791
COG2	4	0.0015124	0.0054292	0.325949	334	3	1.0258
MFGE8	4	0.0015221	0.0054696	0.327396	335	2	0.9065
RXRG	4	0.0015883	0.0056946	0.337846	336	4	0.71349
MYCL	4	0.0015883	0.0056946	0.337846	337	2	1.0289
JUNB	4	0.0015884	0.0056946	0.337846	338	4	1.1292
MYH1	4	0.0015995	0.005731	0.339007	339	4	0.69408
SMARCAD1	4	0.0016103	0.0057753	0.340626	340	4	0.65303
FAM71E2	4	0.0016186	0.0058009	0.340632	341	4	0.7261
TRAPPC1	4	0.0016207	0.0058093	0.340632	342	2	0.35073
CWC27	4	0.0016282	0.0058393	0.341397	343	3	1.0172
SHMT1	3	0.0016331	0.004613	0.294047	344	3	0.84667
FAM63A	4	0.0016358	0.0058708	0.342244	345	3	0.99106
TRPC6	4	0.0016585	0.0059417	0.344666	346	2	0.67441
ATG5	4	0.0016602	0.0059466	0.344666	347	4	1.1503
CNIH4	4	0.0016859	0.0060358	0.348825	348	4	0.72652
ATP6V1B2	4	0.0016941	0.0060673	0.349641	349	4	1.2451
TMEM88	4	0.001701	0.0060914	0.350028	350	4	0.94244
ALOX12B	4	0.0017119	0.0061283	0.351147	351	4	1.0671
STAC2	4	0.0017246	0.0061716	0.352624	352	4	0.59602
GGT5	4	0.0017367	0.006212	0.353925	353	3	1.2136
GAS1	4	0.0017591	0.0062922	0.357314	354	3	1.0681
RAX2	4	0.0017634	0.006307	0.357314	355	4	1.048
GORASP2	4	0.0017816	0.006371	0.359926	356	4	0.57691
VPS11	4	0.00179	0.0064015	0.360155	357	3	0.95186
CSF2RA	4	0.0017928	0.0064109	0.360155	358	4	0.86535
YBX1	4	0.0018009	0.0064335	0.360421	359	3	1.0706
TM2D1	4	0.0018238	0.0065098	0.363683	360	4	0.82155
CYP11B2	4	0.0018296	0.006531	0.363855	361	2	0.88846
TULP4	4	0.0018575	0.0066354	0.367218	362	4	0.53402
FAM25A	4	0.0018617	0.0066482	0.367218	363	3	1.3799
SLC20A1	4	0.001864	0.006657	0.367218	364	4	0.7895
RUNX1	4	0.0018659	0.0066644	0.367218	365	4	0.77612
ITFG1	4	0.001882	0.0067235	0.367991	366	3	1.0141
C8orf31	4	0.0018831	0.0067269	0.367991	367	2	0.64324
TRIP10	4	0.0018847	0.0067333	0.367991	368	3	1.0412
SLC12A5	4	0.0019029	0.0068062	0.370965	369	4	0.64035
TAPT1	4	0.0019143	0.00685	0.371741	370	4	0.86707
PHKA2	4	0.0019174	0.0068574	0.371741	371	3	1.01
TRIM11	4	0.0019267	0.0068973	0.372216	372	4	1.0803
HMG20A	4	0.0019292	0.0069032	0.372216	373	3	1.1353
VN1R5	4	0.0019541	0.0069824	0.375182	374	4	0.62663
ARHGDIA	4	0.0019574	0.0069955	0.375182	375	4	0.77968
IPMK	4	0.0019662	0.0070292	0.375987	376	4	0.70753
AMDHD2	4	0.0019861	0.007104	0.378137	377	4	0.88495
CAMK2N2	4	0.0019868	0.007107	0.378137	378	3	0.9449
TMEM171	4	0.0020207	0.0072315	0.383748	379	3	0.90099
DNASE1	4	0.0020341	0.0072847	0.384279	380	2	0.96201
OCA2	4	0.0020387	0.0073005	0.384279	381	3	1.0076
AMT	4	0.0020397	0.0073078	0.384279	382	3	1.0272
WNK2	4	0.0020439	0.0073221	0.384279	383	4	0.76658
SLC47A2	4	0.0020483	0.0073384	0.384279	384	3	1.1145
BMPR1B	4	0.0020564	0.0073704	0.384279	385	4	0.66265
PRSS22	4	0.0020578	0.0073753	0.384279	386	3	1.045
DMXL2	4	0.0020684	0.0074166	0.385435	387	4	1.2797
PMM2	4	0.0020881	0.007487	0.388091	388	4	1.0012
TRAF2	4	0.0021217	0.0076072	0.393303	389	2	0.13482
C15orf39	4	0.0021414	0.007679	0.394935	390	4	0.65775
MATR3	4	0.0021497	0.00771	0.394935	391	4	1.0707
ZNF771	4	0.0021527	0.0077199	0.394935	392	1	0.025123
RBP2	4	0.0021719	0.0077873	0.394935	393	3	1.0341
CCDC88C	4	0.0021731	0.0077898	0.394935	394	4	0.8331
MYF6	4	0.0021768	0.0077991	0.394935	395	3	1.2215
B3GNT3	4	0.0021807	0.0078159	0.394935	396	4	1.0525
OR5D18	4	0.0021849	0.0078302	0.394935	397	3	0.98284
FAM160B1	4	0.0021868	0.0078351	0.394935	398	4	0.96397
TRAPPC12	4	0.0022078	0.0079089	0.395385	399	3	1.0605
FAM3D	4	0.0022157	0.0079454	0.395385	400	4	0.59336
MPDU1	4	0.0022158	0.0079458	0.395385	401	4	1.003
MGEA5	4	0.0022208	0.007969	0.395385	402	3	0.85194
KRTAP25-1	4	0.0022226	0.0079724	0.395385	403	4	0.82825
PSENEN	4	0.0022322	0.0080133	0.395385	404	4	0.83121
SET	4	0.0022432	0.0080492	0.395385	405	4	1.2625
DHX40	4	0.0022456	0.0080581	0.395385	406	4	0.68826
TRPV2	4	0.0022541	0.0080891	0.395385	407	4	0.8837
ESRRA	4	0.0022552	0.0080926	0.395385	408	4	1.0603
FOXP4	4	0.0022638	0.0081246	0.395385	409	4	0.66259
PHACTR2	4	0.0022715	0.0081462	0.395385	410	4	0.95655
TRIP12	4	0.0022756	0.0081605	0.395385	411	3	0.8219
PFN1	4	0.0022762	0.008162	0.395385	412	4	0.59177
OR4F15	4	0.0022762	0.008162	0.395385	413	4	0.69663
C1orf146	4	0.0022811	0.0081782	0.395385	414	4	0.83734
GRIK4	4	0.0022963	0.0082304	0.396954	415	3	0.94431
CCER1	4	0.0023044	0.0082614	0.397496	416	3	1.0403
PRDM1	4	0.0023297	0.0083495	0.400049	417	4	0.72619
PGAP2	4	0.0023369	0.0083712	0.400049	418	4	0.56277
DLG5	4	0.0023385	0.0083741	0.400049	419	3	1.0118
RFXAP	4	0.0023441	0.0083953	0.40011	420	4	0.70731
KRBA2	4	0.0024117	0.0086326	0.409074	421	4	0.8128
SSBP2	4	0.0024134	0.0086356	0.409074	422	4	0.85426
TIGD7	4	0.0024151	0.0086444	0.409074	423	4	0.58155
ELMOD2	4	0.0024344	0.0087158	0.410543	424	4	0.46891
OAF	4	0.0024347	0.0087163	0.410543	425	4	0.8707
IWS1	4	0.0024452	0.0087507	0.411168	426	4	1.0702
FAM58A	4	0.00245	0.0087704	0.411168	427	4	1.0153
FZD5	4	0.0024687	0.008833	0.412828	428	4	0.5465
MAS1L	4	0.0024739	0.0088522	0.412828	429	4	0.76126
SLC36A2	4	0.0024786	0.0088674	0.412828	430	3	0.86856
AQP4	4	0.0024927	0.0089196	0.414298	431	3	1.1025
GNA13	4	0.0025458	0.0090914	0.419872	432	4	1.036
AKAP10	4	0.002549	0.0091022	0.419872	433	4	1.0393
MYL9	4	0.0025561	0.0091244	0.419931	434	3	1.0371
XPO7	4	0.0025638	0.0091534	0.420306	435	4	0.88161
WIPI2	4	0.0025782	0.0091948	0.421243	436	3	1.2052
NACC2	4	0.0026086	0.0093075	0.424801	437	2	0.84512
PRCP	4	0.0026206	0.0093469	0.424801	438	4	0.94205
GPR89A	4	0.0026307	0.0093799	0.424801	439	3	1.1844
SCLT1	4	0.00264	0.0094104	0.424801	440	4	0.73736
VPS13B	4	0.0026439	0.0094208	0.424801	441	4	0.59404
DOC2A	4	0.0026464	0.0094286	0.424801	442	4	0.56638
CHST10	4	0.0026476	0.0094331	0.424801	443	4	1.1136
HPRT1	4	0.0026512	0.0094414	0.424801	444	4	0.79093
CYFIP1	4	0.0026753	0.0095104	0.426636	445	4	1.131
ITGB7	4	0.0026795	0.0095246	0.426636	446	4	0.8521
C16orf70	4	0.0026975	0.0095852	0.428394	447	3	0.86252
MERTK	4	0.0027241	0.0096728	0.430704	448	4	0.78928
KLRC3	4	0.0027266	0.0096797	0.430704	449	4	0.50009
FAM83H	3	0.0027475	0.0076515	0.39458	450	3	1.0157
C12orf29	4	0.0027481	0.0097614	0.432689	451	3	0.93532
CLU	4	0.0027496	0.0097673	0.432689	452	4	0.85144
RAB3C	4	0.0027622	0.0098102	0.433631	453	4	1.0961
MCTP1	4	0.0027746	0.0098564	0.433986	454	1	-0.10514
GP2	4	0.0028264	0.010031	0.439091	455	2	0.24384
HYLS1	4	0.002834	0.010054	0.439091	456	2	0.75084
ZBTB38	4	0.0028351	0.010055	0.439091	457	4	1.1779
NTSR1	4	0.0028379	0.010065	0.439091	458	4	0.56665
SECISBP2L	4	0.0028736	0.010185	0.443369	459	3	0.94312
DENND6A	4	0.0029058	0.010294	0.445916	460	3	0.91441
CRYBA4	4	0.0029167	0.010333	0.445916	461	2	0.49668
APPL1	4	0.0029202	0.010345	0.445916	462	4	0.81946
SLC7A3	4	0.0029214	0.010348	0.445916	463	3	0.89642
DGKQ	4	0.0029238	0.010354	0.445916	464	4	0.70204
PCDH8	4	0.0029329	0.010386	0.446338	465	4	0.79219
LCORL	4	0.0029434	0.010429	0.446377	466	4	0.4882
SETD2	4	0.0029443	0.010431	0.446377	467	3	1.0574
MRM1	4	0.0030544	0.010803	0.459616	468	4	1.1694
OSBPL11	4	0.0030701	0.010847	0.459616	469	4	0.60762
GATAD2B	4	0.0030706	0.010849	0.459616	470	3	0.95348
ASF1A	4	0.0030741	0.01086	0.459616	471	4	0.99168
CDKN2B	4	0.0030786	0.010878	0.459616	472	3	0.97621
GUCY2D	4	0.0030992	0.010951	0.461724	473	3	1.1861
EIF5	4	0.0031372	0.011083	0.466039	474	3	1.0983
KCNJ12	4	0.0031406	0.011099	0.466039	475	4	1.1559
CHI3L2	4	0.0031494	0.01113	0.466347	476	4	0.54044
MBD1	4	0.0032077	0.011344	0.474311	477	4	0.58972
KSR1	4	0.0032412	0.011455	0.477969	478	3	1.0225
FBN2	3	0.003261	0.0090368	0.418773	479	2	1.3458
FAM159B	4	0.0032735	0.011572	0.481362	480	4	0.88885
SMAD9	4	0.0032818	0.011601	0.481362	481	4	0.5914
CDRT4	4	0.0032839	0.011608	0.481362	482	3	0.84969
TAS2R16	4	0.0032925	0.011633	0.48139	483	1	-0.050451
LGALS9B	4	0.0033301	0.011758	0.48299	484	3	1.0288
C5orf45	4	0.0033333	0.011771	0.48299	485	2	0.69927
FSD2	4	0.0033392	0.011785	0.48299	486	4	0.70987
TM6SF1	4	0.0033443	0.011806	0.48299	487	2	0.60137
UBE2E1	4	0.0033452	0.011809	0.48299	488	3	0.89779
ATXN3L	4	0.0033478	0.011818	0.48299	489	4	0.84994
NBPF14	4	0.0033547	0.011839	0.48299	490	3	0.91819
ZFPL1	4	0.0033907	0.011961	0.486579	491	4	0.91094
OR4A16	4	0.0033954	0.011976	0.486579	492	3	0.93847
WDYHV1	4	0.0034332	0.012111	0.490516	493	4	0.48614
TTC7B	4	0.003449	0.012163	0.490516	494	4	0.6221
CEP68	4	0.003449	0.012163	0.490516	495	4	0.62853
MOCS2	4	0.0034516	0.01217	0.490516	496	3	0.9694
CAMKK1	4	0.0034697	0.01224	0.490561	497	3	0.87332
CCDC181	4	0.0034715	0.012247	0.490561	498	3	0.98028
ATP2B1	4	0.0034806	0.012278	0.490561	499	4	1.1972
STX5	4	0.003482	0.012282	0.490561	500	4	0.59306
DRG2	4	0.0034863	0.012293	0.490561	501	3	0.89625
TCF20	4	0.0034999	0.01234	0.491452	502	4	0.83367
PEMT	4	0.0035432	0.012479	0.49349	503	3	1.0367
CFD	4	0.0035462	0.012494	0.49349	504	2	0.76974
PHF13	4	0.0035548	0.012517	0.49349	505	4	0.6491
ANKRD7	4	0.0035578	0.012532	0.49349	506	4	0.58948
ZNF318	4	0.0035609	0.012538	0.49349	507	2	0.61418
WDR45B	4	0.0035719	0.012572	0.493841	508	4	1.0699
LRRC37B	4	0.0036045	0.012685	0.496388	509	4	1.0399
GPN1	4	0.003605	0.012686	0.496388	510	2	0.45913
MTF1	4	0.0036379	0.012799	0.498461	511	4	0.55719
C22orf15	4	0.0036506	0.012843	0.498461	512	3	0.95809
PCP4L1	4	0.0036562	0.012859	0.498461	513	3	1.0612
TOM1L2	4	0.0036637	0.012886	0.498461	514	4	0.89609
HOXC8	4	0.0036643	0.012888	0.498461	515	3	0.87284
ASPSCR1	4	0.0036717	0.012913	0.498461	516	3	1.005
FERMT2	4	0.0036951	0.012997	0.500749	517	4	0.57889
SLC2A4	4	0.0037068	0.013036	0.501306	518	4	0.99909
HDAC9	4	0.0037428	0.013157	0.503938	519	4	0.70013
TMEM82	4	0.0037495	0.01318	0.503938	520	4	0.88298
KBTBD13	4	0.0037515	0.013186	0.503938	521	3	1.0606
SAR1A	4	0.003764	0.013226	0.503938	522	4	0.96235
THRAP3	4	0.0037688	0.013243	0.503938	523	4	0.92776
GALNT15	4	0.0037806	0.013285	0.503938	524	3	0.90205
SS18	4	0.0037998	0.013347	0.503938	525	3	0.80018
PAM16	4	0.0038032	0.013355	0.503938	526	2	0.84558
RGMB	4	0.0038036	0.013355	0.503938	527	4	0.72627
FRYL	4	0.0038255	0.013428	0.50572	528	3	0.77372
PAF1	3	0.0038367	0.010609	0.452997	529	3	1.1173
FAM114A1	4	0.0038396	0.013482	0.50681	530	4	0.66213
SDC4	4	0.0038557	0.01353	0.507675	531	4	0.91664
CD151	4	0.0038765	0.01359	0.508266	532	4	0.76928
SMIM13	4	0.0038831	0.013614	0.508266	533	3	1.0217
CNOT11	4	0.0038846	0.013621	0.508266	534	4	0.60128
ZSWIM5	4	0.0039874	0.013974	0.520453	535	4	0.46932
RAB1A	4	0.0040383	0.014145	0.524871	536	4	0.60437
CCDC54	4	0.0040595	0.014219	0.52664	537	4	0.51853
PKN2	4	0.0040771	0.014275	0.527765	538	4	0.90424
ATG7	4	0.0041159	0.014405	0.530228	539	3	1.0509
ARL4C	4	0.0041175	0.01441	0.530228	540	3	1.0208
TEC	4	0.0041208	0.014421	0.530228	541	4	0.50122
HAPLN1	4	0.0041446	0.0145	0.531452	542	4	1.008
MAK	4	0.0041475	0.014507	0.531452	543	2	0.53013
TMEM39A	4	0.0041582	0.014535	0.531512	544	4	0.8189
SLC5A10	4	0.0041976	0.014679	0.535703	545	3	0.88772
TAPBPL	4	0.0042052	0.014703	0.535703	546	4	1.0917
MROH1	4	0.0042235	0.014757	0.535784	547	3	0.90295
KRTAP10-12	4	0.0042283	0.014776	0.535784	548	4	0.65582
LGALS7	4	0.0042334	0.014794	0.535784	549	4	0.9745
STARD3	4	0.0042395	0.014812	0.535784	550	4	0.62055
MYOCD	4	0.0042559	0.014869	0.536059	551	4	0.51055
SHQ1	4	0.0042667	0.0149	0.536059	552	3	1.0236
ERCC6	4	0.0042671	0.014903	0.536059	553	4	0.49767
ITCH	4	0.0042741	0.014926	0.536059	554	3	0.97736
PTH2R	4	0.0042941	0.014997	0.537645	555	3	0.78865
MYO1C	4	0.0043129	0.015055	0.538647	556	2	0.74732
ADIG	4	0.0043255	0.015094	0.538647	557	4	0.58196
OR8D1	4	0.0043279	0.015105	0.538647	558	2	0.20046
RND2	4	0.0043527	0.01519	0.539377	559	4	0.66733
ZFP36	4	0.0043552	0.015195	0.539377	560	2	0.89685
NEK3	4	0.0043998	0.015329	0.542273	561	4	0.83633
ZFAND6	4	0.0044085	0.015351	0.542273	562	3	1.0467
RABEP1	4	0.0044333	0.015431	0.542273	563	4	0.76881
PLAGL2	4	0.0044405	0.015457	0.542273	564	4	0.69439
COX8C	4	0.0044431	0.015466	0.542273	565	4	0.68989
U2AF1L4	4	0.0044487	0.015483	0.542273	566	3	1.2481
SP1	4	0.0044512	0.015494	0.542273	567	4	0.77343
MS4A12	4	0.0044539	0.015504	0.542273	568	4	0.50555
KAT7	3	0.0044756	0.01238	0.492066	569	3	1.1314
ACSL4	4	0.0045422	0.015812	0.552109	570	4	0.6127
SLC35G3	4	0.0045513	0.015842	0.552199	571	4	0.54742
PPIL3	4	0.0045686	0.015895	0.553077	572	4	0.81173
RD3	4	0.0046025	0.01601	0.556123	573	4	0.69594
KRTAP4-5	4	0.0046343	0.016119	0.558936	574	2	0.7058
COQ10A	3	0.0046457	0.012852	0.498461	575	1	-0.60617
SH3GLB1	4	0.0046559	0.016185	0.559932	576	4	0.37543
ZNF24	4	0.0046624	0.016206	0.559932	577	4	0.51396
UGP2	4	0.00467	0.016231	0.559932	578	4	1.0576
MARCH2	4	0.004697	0.016326	0.561995	579	2	0.82405
SNX12	4	0.0047024	0.016347	0.561995	580	4	0.60929
COG1	4	0.0047418	0.01649	0.565765	581	2	0.42624
ZNF800	4	0.0047474	0.016513	0.565765	582	2	0.42146
PPTC7	4	0.0047935	0.016682	0.569274	583	3	0.62082
TBC1D3L	3	0.0048009	0.013263	0.503938	584	3	0.76873
SYNDIG1L	4	0.0048082	0.016726	0.569274	585	3	0.87647
LHX9	4	0.0048105	0.016731	0.569274	586	4	0.45012
PDIA2	4	0.0048276	0.01679	0.569274	587	4	0.636
NBPF7	4	0.0048315	0.016799	0.569274	588	3	0.96195
ZBTB4	4	0.0048331	0.016803	0.569274	589	4	0.9783
TGFB2	4	0.0048371	0.016814	0.569274	590	4	0.70875
A4GALT	4	0.0048438	0.016842	0.569274	591	4	0.59251
UBP1	4	0.0048619	0.016896	0.570162	592	4	0.69408
GPR151	4	0.0048732	0.016938	0.570617	593	3	1.0661
ARF3	4	0.004897	0.017016	0.571889	594	1	0.022569
NPRL2	4	0.0049051	0.017042	0.571889	595	4	0.67407
LNX2	4	0.0049118	0.017061	0.571889	596	4	0.65907
HNF4A	4	0.0049346	0.01714	0.572739	597	2	0.77541
MTAP	4	0.0049378	0.017149	0.572739	598	4	0.52494
PAX4	4	0.0049475	0.017172	0.572739	599	3	1.1035
CHST3	4	0.0049679	0.017236	0.573595	600	4	0.54814
LIX1	4	0.0049732	0.017255	0.573595	601	4	0.56647
GALNT2	4	0.005	0.017335	0.575328	602	4	0.85319
MATN4	4	0.0050208	0.017404	0.576663	603	2	0.9083
LYG1	4	0.0050549	0.01752	0.578159	604	4	0.56139
HAS1	4	0.0050658	0.017553	0.578159	605	4	0.55745
MUC22	4	0.0050914	0.017652	0.578159	606	4	0.78295
RAB5A	4	0.0050975	0.017669	0.578159	607	3	1.0423
DGKD	4	0.0051028	0.017687	0.578159	608	4	0.75104
FOXD1	4	0.0051038	0.017688	0.578159	609	3	1.1608
FES	4	0.0051087	0.017709	0.578159	610	3	1.1718
PTP4A2	4	0.0051147	0.017729	0.578159	611	4	0.55722
EIF4A3	4	0.0051252	0.017759	0.578159	612	2	-0.30483
E2F7	4	0.0051291	0.017766	0.578159	613	4	0.56759
SEPT10	4	0.005169	0.017889	0.581142	614	3	1.1371
KRTAP27-1	4	0.0051842	0.017946	0.581142	615	3	0.86584
CT47A12	4	0.0051894	0.017966	0.581142	616	3	0.93809
ABCA6	4	0.0051912	0.017973	0.581142	617	3	0.74781
ENGASE	4	0.0052262	0.018089	0.583912	618	3	1.1195
ELOF1	4	0.0052331	0.018117	0.583912	619	3	0.88334
C9	4	0.0052841	0.018292	0.586389	620	4	0.61894
HOMER1	4	0.0052871	0.018302	0.586389	621	4	0.82709
NTSR2	4	0.0052894	0.018307	0.586389	622	4	0.82081
MUC7	4	0.0052902	0.01831	0.586389	623	4	0.51549
DEF8	4	0.0053015	0.018346	0.58659	624	2	0.75057
HNRNPC	4	0.0053282	0.018424	0.588174	625	2	-0.15887
LDLRAD1	4	0.0053624	0.018536	0.590804	626	2	0.49856
ZNF212	4	0.005401	0.018659	0.593785	627	4	0.72033
MARK3	4	0.0054229	0.018741	0.594504	628	3	0.9172
RHOC	4	0.00544	0.018804	0.594767	629	2	0.49295
ZNF514	4	0.0054445	0.018822	0.594767	630	2	0.64686
SEC22C	4	0.0054499	0.018838	0.594767	631	4	0.7104
ADAM19	4	0.0054749	0.018918	0.595756	632	4	0.75557
BEST1	4	0.0054787	0.018928	0.595756	633	3	0.91844
ELAVL1	4	0.0054914	0.018975	0.596279	634	4	0.85061
RNF222	4	0.0055458	0.019151	0.599477	635	3	0.89936
BEND3	4	0.00556	0.019188	0.599477	636	4	0.86435
PSMD7	4	0.0055692	0.019219	0.599477	637	2	0.39658
TRAPPC2L	4	0.0055712	0.019223	0.599477	638	3	0.96151
TMEM33	4	0.0055786	0.01925	0.599477	639	3	0.77756
TRAF7	4	0.0055803	0.019255	0.599477	640	2	0.8292
RASAL2	4	0.005613	0.019367	0.601054	641	4	0.6492
LYRM9	4	0.0056168	0.019382	0.601054	642	3	0.83079
C4A	4	0.0056214	0.019396	0.601054	643	3	0.98905
MAP2K6	4	0.0056539	0.019496	0.60263	644	3	0.96197
RAP1GDS1	4	0.0056568	0.019506	0.60263	645	4	0.62934
BPHL	4	0.0056982	0.019638	0.60576	646	3	0.80487
DPY30	4	0.0057223	0.019724	0.606857	647	2	0.44369
PEBP4	4	0.0057256	0.019737	0.606857	648	4	0.5776
SMAP1	4	0.0057446	0.019799	0.606857	649	4	0.77266
BCLAF1	4	0.0057501	0.019817	0.606857	650	2	0.27403
B4GALNT2	4	0.0057558	0.019832	0.606857	651	3	1.0717
RAB6A	4	0.005787	0.019927	0.60816	652	3	0.7888
MYNN	4	0.0058381	0.020101	0.612519	653	3	0.94326
CGNL1	4	0.0058486	0.020137	0.612701	654	3	0.80584
NDST2	4	0.0059038	0.020335	0.616856	655	4	0.61379
AQP1	4	0.0059938	0.020647	0.624574	656	3	0.91527
MEGF8	4	0.0060197	0.020735	0.626163	657	4	0.54339
CEACAM16	4	0.0060344	0.020792	0.626946	658	3	0.75681
CERS1	4	0.0060824	0.020944	0.630089	659	3	0.81587
ZNF609	4	0.0060861	0.020959	0.630089	660	1	-0.35494
CD9	4	0.0061378	0.021122	0.633979	661	2	0.23427
C7orf60	4	0.0061543	0.021178	0.633979	662	4	0.47262
TMEM109	4	0.0061577	0.021191	0.633979	663	4	0.68602
ID3	4	0.0061691	0.021236	0.633979	664	4	0.55658
ERAP2	4	0.0061728	0.021246	0.633979	665	2	0.58541
STARD6	4	0.0062194	0.02139	0.637338	666	3	0.75713
PLD6	4	0.0062293	0.02143	0.637567	667	4	0.53865
ST7	4	0.0062498	0.021497	0.638309	668	3	0.76551
TBL1XR1	4	0.006283	0.021594	0.638309	669	4	0.67448
CHD7	4	0.0062833	0.021594	0.638309	670	4	0.92557
TNIK	4	0.00629	0.021609	0.638309	671	4	0.47396
STOML1	4	0.0062911	0.021613	0.638309	672	3	1.0153
CEP76	4	0.0063144	0.021685	0.638759	673	4	0.7701
SBSPON	4	0.0063167	0.021692	0.638759	674	4	0.42074
PSMB5	4	0.0063411	0.021772	0.638996	675	3	1.2839
ITGB1BP2	4	0.0063476	0.021793	0.638996	676	4	0.40198
DERL1	4	0.0063486	0.021796	0.638996	677	4	0.94354
AFAP1L1	4	0.0063848	0.021919	0.641157	678	2	0.60797
ZNF385C	4	0.0063943	0.021946	0.641157	679	3	0.95136
WNT8A	4	0.0064003	0.021965	0.641157	680	4	0.49275
ARID1A	4	0.0064126	0.022002	0.641308	681	4	0.59637
SAR1B	4	0.0064236	0.022034	0.641308	682	2	0.81679
CST11	4	0.0064825	0.022221	0.645818	683	3	0.99064
BCR	4	0.0065018	0.022284	0.646729	684	2	0.54627
ADRBK2	4	0.0065275	0.022373	0.648379	685	4	0.81254
CLCN5	4	0.0065552	0.022466	0.648656	686	4	0.80886
FAM122B	4	0.0065572	0.022472	0.648656	687	3	0.71297
FAT2	4	0.0065816	0.022543	0.648656	688	3	0.65117
ATP6V1G3	4	0.0065993	0.022603	0.648656	689	4	0.44425
ZFYVE27	4	0.0065999	0.022605	0.648656	690	3	0.8416
HOXC13	4	0.0066099	0.022641	0.648656	691	3	0.91745
SLC43A2	4	0.0066102	0.022641	0.648656	692	4	0.63222
MYO15A	4	0.006618	0.022667	0.648656	693	4	0.9296
CCDC6	4	0.0066198	0.022673	0.648656	694	4	0.84483
HRH1	4	0.0066445	0.022758	0.650167	695	2	0.35554
BTBD3	4	0.0066645	0.022824	0.651113	696	4	0.54258
ARHGEF28	4	0.0066816	0.022882	0.651846	697	3	0.77283
CSK	4	0.0066973	0.022943	0.652507	698	4	0.63638
ALDH9A1	4	0.0067061	0.02297	0.652507	699	1	-0.24598
VPS45	4	0.006724	0.023035	0.653222	700	4	0.85477
GALK1	4	0.006735	0.023078	0.653222	701	4	0.4931
ATP4A	4	0.0067438	0.023111	0.653222	702	3	0.89434
CXCL10	4	0.0067497	0.023125	0.653222	703	4	0.56091
F2	4	0.0067778	0.023223	0.653223	704	4	0.49403
CYP26B1	4	0.0067785	0.023223	0.653223	705	3	0.80979
KSR2	4	0.0067889	0.023249	0.653223	706	4	0.59396
HLA-F	4	0.0067909	0.023255	0.653223	707	3	0.93705
RGS12	4	0.006821	0.023345	0.654285	708	3	0.7946
URB1	4	0.0068288	0.023367	0.654285	709	2	0.81083
LOC100129216	4	0.0068388	0.023391	0.654285	710	3	0.9406
ASIP	4	0.006861	0.023461	0.655356	711	2	0.36965
SMCR8	4	0.0068808	0.023523	0.656177	712	4	0.71561
SUB1	4	0.0069424	0.023704	0.659385	713	4	0.68325
LGR4	4	0.0069474	0.023717	0.659385	714	4	0.3672
GNA12	4	0.0069587	0.02375	0.659385	715	4	0.54057
HKR1	4	0.0069939	0.023882	0.660847	716	3	0.93776
BMP4	4	0.0070076	0.023928	0.660847	717	4	0.53095
FAM212B	4	0.0070107	0.023937	0.660847	718	4	0.67972
PPP1R10	4	0.0070159	0.023954	0.660847	719	1	-0.17327
ZNF668	4	0.0070668	0.024111	0.664116	720	4	0.68009
CORO7-PAM16	4	0.0070871	0.024177	0.664116	721	4	0.72965
GLYR1	4	0.0070894	0.02419	0.664116	722	3	1.0223
KRTAP10-10	4	0.0070937	0.024204	0.664116	723	3	0.87334
ATF7	4	0.0071043	0.024246	0.664344	724	3	0.74586
LOC100505841	4	0.0071192	0.024293	0.664734	725	2	0.24566
FUBP3	4	0.0072637	0.024753	0.676103	726	4	0.45243
IL24	4	0.0072741	0.024786	0.676103	727	1	0.15384
ZEB2	4	0.0072937	0.024852	0.676103	728	3	0.82623
HORMAD2	4	0.0073154	0.024919	0.676103	729	3	0.97625
C20orf173	4	0.0073307	0.024973	0.676103	730	3	0.67238
CBLL1	4	0.0073324	0.024977	0.676103	731	4	0.4399
EFNA4	4	0.0073372	0.02499	0.676103	732	3	0.93389
TANC1	4	0.007344	0.025014	0.676103	733	3	0.95277
RAPGEF6	4	0.0073699	0.025085	0.676103	734	3	0.89284
PRPF40A	4	0.0073774	0.025111	0.676103	735	1	-3.1274
IRX2	4	0.0073804	0.025118	0.676103	736	3	0.90752
FBXW10	4	0.0073951	0.025164	0.676103	737	4	0.62963
HORMAD1	4	0.0073984	0.025174	0.676103	738	3	0.72536
MED13	4	0.007401	0.025179	0.676103	739	4	0.57224
ARID1B	4	0.0074233	0.025254	0.677208	740	4	0.63766
CD93	4	0.0074401	0.025305	0.677515	741	3	0.97751
C17orf85	4	0.0074554	0.025355	0.677515	742	3	0.86995
MNS1	4	0.0074643	0.025388	0.677515	743	3	0.83056
SNX14	4	0.0074687	0.0254	0.677515	744	3	1.0154
IL10	4	0.0074952	0.025485	0.678617	745	2	0.64306
TNFRSF9	4	0.0075005	0.025509	0.678617	746	2	0.74709
HPR	4	0.0075217	0.025568	0.679303	747	3	0.86984
ADAMTS13	4	0.0075816	0.025746	0.681625	748	3	0.84793
ZNF540	4	0.0075839	0.025753	0.681625	749	2	0.23431
ZNF524	4	0.0076217	0.025871	0.683084	750	3	0.82839
ZNF280B	4	0.0076242	0.025881	0.683084	751	4	0.62439
FBXL22	4	0.0076452	0.025942	0.683473	752	3	1.0006
GJB4	4	0.0076532	0.025963	0.683473	753	2	0.65827
PAFAH1B3	4	0.0077387	0.026215	0.689159	754	2	-0.31366
CLIP3	4	0.0077474	0.026248	0.689159	755	3	0.94143
SELENBP1	4	0.0077726	0.026334	0.689533	756	4	0.63296
KPNA7	4	0.0077794	0.026354	0.689533	757	4	0.4449
NOL10	4	0.0077903	0.026387	0.689533	758	4	0.71261
KCNS2	4	0.0078053	0.026439	0.689533	759	4	0.51863
SLC25A35	4	0.0078334	0.026532	0.689533	760	3	0.66911
CCM2	4	0.007842	0.026557	0.689533	761	3	0.42821
NEURL1	4	0.0078609	0.026622	0.689533	762	3	1.1144
GIMAP1	4	0.0078682	0.026639	0.689533	763	4	0.42693
EFCC1	4	0.0079965	0.027047	0.698579	764	4	0.69169
CLCN3	4	0.0080004	0.027058	0.698579	765	3	0.68461
PRR14	4	0.0080452	0.027202	0.700733	766	4	0.71386
CCDC77	4	0.0080484	0.027211	0.700733	767	1	0.032632
ZNF821	4	0.0080899	0.027353	0.702542	768	4	0.84185
RFX2	4	0.0081011	0.027386	0.702542	769	4	0.33134
AP1AR	4	0.0081081	0.027407	0.702542	770	4	0.39847
LRTOMT	4	0.0081602	0.02757	0.702542	771	4	0.53833
AKAP8	4	0.0081649	0.027586	0.702542	772	4	0.69612
LYZL2	4	0.0081692	0.027602	0.702542	773	2	0.68099
CENPJ	4	0.0081743	0.027618	0.702542	774	3	0.80505
AKIRIN1	4	0.0081799	0.027632	0.702542	775	4	0.79486
ZNF534	4	0.008187	0.027654	0.702542	776	4	0.57038
Non-Targeting_76904	1	0.0081961	0.0081689	0.395385	777	1	1.767
SULT1C2	4	0.0082234	0.027769	0.702542	778	3	0.83248
OCIAD2	4	0.0082238	0.027771	0.702542	779	2	0.60393
FXYD7	4	0.0082374	0.02782	0.702542	780	3	0.80801
CCR3	4	0.0082387	0.027822	0.702542	781	4	0.59546
ZNF549	4	0.0082451	0.027844	0.702542	782	4	0.67591
EFHC1	4	0.0082529	0.027875	0.702542	783	4	0.54841
ABCB6	4	0.0082951	0.028011	0.704189	784	2	0.43473
TMEM159	4	0.0083245	0.028099	0.705356	785	3	0.78195
PDXDC1	4	0.0083349	0.028137	0.705356	786	4	0.439
CRYGS	4	0.0083434	0.028162	0.705356	787	3	0.92074
ZNF844	4	0.0083708	0.028248	0.706346	788	4	0.52469
CCL23	4	0.0083778	0.028272	0.706346	789	2	0.62455
PCDHB5	4	0.0084095	0.028362	0.707663	790	1	-0.26794
MBTD1	4	0.0084194	0.028395	0.707663	791	3	0.76784
PITPNM3	4	0.0084356	0.028453	0.708233	792	4	0.66187
LIPM	4	0.0084742	0.028578	0.710466	793	3	0.79535
SLCO2A1	4	0.0084997	0.028655	0.710484	794	2	0.74614
KIAA1683	4	0.0085164	0.028703	0.710484	795	2	0.75224
SQSTM1	4	0.0085293	0.028747	0.710484	796	3	0.70644
CITED2	4	0.0085394	0.028778	0.710484	797	4	0.52932
CNPY1	4	0.0085431	0.028791	0.710484	798	4	0.45537
GAMT	4	0.0085577	0.028835	0.710705	799	4	0.4486
DDTL	4	0.0085723	0.028882	0.710987	800	4	0.4177
ALG5	4	0.0086159	0.029025	0.712215	801	3	0.79671
SLC6A17	4	0.0086206	0.029043	0.712215	802	4	0.43869
OTP	4	0.0086337	0.02909	0.712215	803	2	0.76965
PAWR	4	0.0086352	0.029096	0.712215	804	3	0.81531
TAAR6	4	0.0086397	0.029109	0.712215	805	4	0.53547
ZCCHC17	4	0.0086736	0.029235	0.713771	806	4	0.92051
ALOX5AP	4	0.0086785	0.029251	0.713771	807	2	0.65134
ENO3	4	0.0087007	0.029319	0.713771	808	3	0.98887
MAPK1	4	0.0087153	0.029367	0.713771	809	3	0.83094
WSCD1	4	0.0087299	0.02941	0.713771	810	3	0.85857
RPS6KA3	4	0.0087359	0.029429	0.713771	811	3	0.66422
CKMT1B	4	0.0087476	0.029472	0.713771	812	4	0.46775
TNFSF12	4	0.0087517	0.029487	0.713771	813	3	0.98035
HES1	4	0.0087528	0.029492	0.713771	814	4	0.52906
METTL15	4	0.0087855	0.029602	0.71391	815	3	0.90753
FPGT	4	0.0087863	0.029604	0.71391	816	4	0.5936
SPOPL	4	0.0088296	0.029734	0.716174	817	4	0.63716
TTC29	4	0.0088595	0.029817	0.71733	818	4	0.87501
MYH13	4	0.008873	0.029856	0.717408	819	4	0.49188
FAM159A	4	0.008889	0.0299	0.717603	820	3	0.70903
ISG20L2	4	0.0089162	0.029996	0.718193	821	3	1.362
CLNK	4	0.0089458	0.030088	0.719541	822	3	0.89195
BTAF1	4	0.0089937	0.03024	0.720798	823	4	0.40475
B9D1	4	0.0089952	0.030246	0.720798	824	4	0.7335
LDB1	4	0.0090014	0.030265	0.720798	825	3	0.94517
SLC19A3	4	0.0090081	0.030284	0.720798	826	4	0.84117
SETX	4	0.0090388	0.030386	0.721726	827	3	0.93255
ARPIN	4	0.0090408	0.030395	0.721726	828	4	0.50794
PAN3	4	0.009055	0.030437	0.721867	829	3	0.77658
RXFP1	4	0.009095	0.030566	0.722391	830	3	0.71945
BPIFA2	4	0.0091075	0.030603	0.722391	831	3	0.66943
GNPTAB	4	0.0091275	0.030672	0.722391	832	3	0.74115
HLA-DOB	4	0.0091316	0.030683	0.722391	833	2	0.45211
MAGEF1	4	0.0091425	0.030715	0.722391	834	3	0.61129
GSAP	4	0.0091448	0.030723	0.722391	835	2	0.62291
B4GALT2	4	0.009154	0.030747	0.722391	836	4	0.47268
SLC47A1	4	0.0091649	0.030792	0.722391	837	3	0.88711
TKTL2	4	0.0091831	0.030847	0.722391	838	1	-0.078393
IL6ST	4	0.0091894	0.030861	0.722391	839	4	0.63676
NLRP1	4	0.009218	0.030964	0.722391	840	3	0.92881
PRR19	4	0.0092205	0.030971	0.722391	841	3	0.94358
ITIH5	4	0.009223	0.030979	0.722391	842	3	0.73937
FAM136A	4	0.0092347	0.031017	0.722391	843	3	0.98426
LRRC8B	4	0.009245	0.031046	0.722391	844	4	0.54574
IFI44L	4	0.0092735	0.031131	0.722391	845	3	0.8096
ZNF770	4	0.0092736	0.031131	0.722391	846	4	0.45516
ZBTB26	4	0.0092786	0.031152	0.722391	847	3	0.90672
PFKL	4	0.0092862	0.031183	0.722391	848	1	0.019386
TK2	4	0.0092989	0.031225	0.722391	849	3	0.7062
ARAP3	4	0.0093063	0.031249	0.722391	850	4	0.51674
ILDR2	4	0.0093066	0.031249	0.722391	851	2	0.54819
MAP3K3	4	0.0093776	0.031479	0.726445	852	3	0.72374
CACNB4	4	0.0093835	0.031497	0.726445	853	4	0.66895
TMPRSS11B	4	0.0094196	0.031602	0.727377	854	4	0.47185
SMIM7	4	0.0094227	0.031609	0.727377	855	4	0.44539
POMGNT2	4	0.0094543	0.031716	0.728373	856	3	0.71218
DECR2	4	0.0094573	0.031725	0.728373	857	4	0.39009
PAK6	4	0.0094715	0.031768	0.728524	858	4	0.58223
RAB5B	4	0.0095082	0.031885	0.730367	859	3	1.0052
STK17B	4	0.0095886	0.032144	0.735472	860	4	0.50181
SSPN	3	0.0095942	0.025757	0.681625	861	2	1.1463
AMICA1	4	0.0096173	0.032238	0.736774	862	4	0.41239
SLC14A1	4	0.0096471	0.032343	0.738271	863	3	0.61169
ASCC1	4	0.0096919	0.032483	0.738271	864	3	0.80209
ZDHHC9	4	0.0097519	0.032678	0.738271	865	4	0.47609
FKBP2	4	0.0097664	0.032724	0.738271	866	4	0.4964
EGR1	4	0.0097702	0.032735	0.738271	867	3	0.70672
ING2	4	0.0097874	0.032791	0.738271	868	4	0.68931
ARMC7	4	0.0098017	0.032835	0.738271	869	1	-0.81244
TEKT4	4	0.0098299	0.032931	0.738271	870	2	0.42595
MGAM	4	0.0098327	0.032939	0.738271	871	4	0.50011
BRK1	4	0.0098357	0.032946	0.738271	872	3	1.0717
SNX15	4	0.0098462	0.032976	0.738271	873	3	0.78213
PTK7	4	0.0098473	0.032978	0.738271	874	4	0.36226
TSPAN12	4	0.0098532	0.032993	0.738271	875	1	-0.039516
EMD	4	0.0098717	0.033055	0.738271	876	4	0.33685
SERP1	4	0.0098752	0.033069	0.738271	877	3	0.74949
FA2H	4	0.0098831	0.033087	0.738271	878	4	0.64768
ABCC4	4	0.0098844	0.033092	0.738271	879	3	0.7024
CPNE1	4	0.0098928	0.033121	0.738271	880	4	0.59001
OVGP1	4	0.0098989	0.033142	0.738271	881	3	0.66442
Non-Targeting_77153	1	0.0099093	0.0098614	0.433986	882	1	1.5394
DHX29	4	0.0099104	0.033174	0.738271	883	3	0.99291
GGNBP2	4	0.0099353	0.03325	0.738271	884	4	0.60378
LVRN	4	0.0099369	0.033253	0.738271	885	4	0.3769
EPN2	4	0.0099493	0.033298	0.738271	886	2	0.58214
SNX24	4	0.0099549	0.033319	0.738271	887	4	0.50112
YIPF5	4	0.009957	0.033323	0.738271	888	3	0.86159
DAZ3	4	0.0099598	0.033338	0.738271	889	4	0.50758
CCDC167	4	0.0099733	0.033379	0.738271	890	2	0.6366
FAM153B	4	0.0099756	0.033387	0.738271	891	3	0.91039
KATNAL1	4	0.0099762	0.033389	0.738271	892	4	0.46916
PDS5B	4	0.0099809	0.033404	0.738271	893	3	0.67974
UTP14C	4	0.010008	0.03349	0.738647	894	1	0.098812
ARHGEF10	4	0.010015	0.033514	0.738647	895	3	0.63039
AMER3	4	0.010027	0.033556	0.738647	896	3	0.92281
ADGRE2	4	0.010032	0.033568	0.738647	897	4	0.61452
BAIAP2L1	4	0.01005	0.033627	0.738872	898	3	0.91347
ZNF17	4	0.010068	0.033689	0.738876	899	4	0.44269
B3GNT5	4	0.010085	0.033738	0.73915	900	4	0.7793
OR2AK2	4	0.010113	0.033825	0.740234	901	4	0.44593
PSKH2	4	0.010124	0.033861	0.740234	902	2	0.4377
TRMT12	4	0.010142	0.033913	0.740391	903	3	0.76176
KRT33A	4	0.010153	0.033948	0.740391	904	4	0.33654
UNC80	4	0.010162	0.033979	0.740391	905	2	0.43889
OR2A25	4	0.010214	0.034143	0.742366	906	2	0.49583
IQSEC1	4	0.010229	0.03419	0.742377	907	4	0.78196
RHOA	4	0.010251	0.034263	0.742377	908	3	0.79437
OR14J1	4	0.010258	0.034292	0.742377	909	4	0.60097
ZNF229	4	0.010265	0.034317	0.742377	910	3	0.61395
CHAF1A	4	0.010269	0.034328	0.742377	911	3	1.1217
CAST	4	0.010293	0.034403	0.743186	912	3	0.78592
MAGEA10-MAGEA5	4	0.010316	0.03449	0.743556	913	3	0.73027
FOXB1	4	0.010317	0.034494	0.743556	914	3	0.51502
CTCF	4	0.010368	0.034668	0.745707	915	3	0.42661
EGLN1	4	0.01038	0.034699	0.745707	916	4	0.7579
ATG13	4	0.010384	0.034711	0.745707	917	3	0.73678
BIVM	4	0.010392	0.034742	0.745707	918	3	0.94224
NME2	4	0.01042	0.034844	0.746726	919	2	0.26914
KRTAP5-1	4	0.010452	0.034935	0.746726	920	3	0.75523
PSMA3	3	0.010457	0.027978	0.704189	921	1	-0.3926
HCFC2	4	0.010462	0.034969	0.746726	922	4	0.45939
NUMB	4	0.010489	0.035058	0.746726	923	2	0.39276
KIAA0355	4	0.010531	0.035204	0.746726	924	3	0.80444
GRAMD4	4	0.010537	0.035221	0.746726	925	4	0.60658
CABIN1	4	0.010543	0.03524	0.746726	926	4	0.91277
RB1CC1	4	0.010552	0.035265	0.746726	927	4	0.77274
GPRIN1	4	0.010557	0.035277	0.746726	928	2	0.76255
ARSB	4	0.010574	0.035333	0.746726	929	3	0.60694
KRTAP4-9	4	0.010594	0.035392	0.746726	930	2	0.73787
ZNF154	4	0.010612	0.035441	0.746726	931	4	0.57897
CCDC178	4	0.01062	0.035473	0.746726	932	4	0.32944
C18orf54	4	0.010622	0.035476	0.746726	933	4	0.41728
OR10A4	4	0.010645	0.035548	0.746726	934	4	0.50079
SLC36A3	4	0.010677	0.035645	0.746726	935	2	0.3221
DUS3L	4	0.01068	0.035651	0.746726	936	3	0.76366
C2orf78	4	0.010696	0.035694	0.746726	937	4	0.38607
SLC6A9	4	0.010715	0.035745	0.746726	938	4	0.41445
SMURF2	4	0.010729	0.035793	0.746726	939	3	0.77928
UBL5	4	0.010729	0.035794	0.746726	940	2	0.29799
PTGIS	4	0.010756	0.035876	0.746726	941	4	0.57336
DISC1	4	0.010758	0.03588	0.746726	942	3	0.6083
TRIML2	4	0.010759	0.035886	0.746726	943	4	0.43255
RNASE3	4	0.010765	0.035902	0.746726	944	3	0.78802
PPM1A	4	0.010765	0.035902	0.746726	945	3	0.77075
HKDC1	4	0.010765	0.035903	0.746726	946	4	0.6165
TARBP1	4	0.010795	0.036006	0.746751	947	4	0.7732
MYO1F	4	0.010804	0.03604	0.746751	948	2	0.11487
KIF2B	4	0.010807	0.036047	0.746751	949	4	0.54122
SRFBP1	4	0.010817	0.036076	0.746751	950	2	0.12678
TBC1D14	4	0.010832	0.036116	0.746751	951	1	-0.23532
PRDM14	4	0.010836	0.036127	0.746751	952	4	0.54884
IGF2BP2	4	0.010873	0.036242	0.748092	953	2	0.61902
NDNL2	4	0.010883	0.036275	0.748092	954	1	-1.0815
MDH1	4	0.010904	0.036341	0.748092	955	4	0.52771
NFE2L3	4	0.010904	0.036341	0.748092	956	4	0.40455
AFF4	4	0.01099	0.036584	0.75044	957	3	0.85147
ADCK1	4	0.011002	0.036619	0.75044	958	4	0.33366
GABARAPL2	4	0.011004	0.036627	0.75044	959	3	0.87168
HIC2	4	0.011021	0.036686	0.75044	960	3	0.80233
MAP3K19	4	0.011027	0.036705	0.75044	961	3	0.73305
SKP1	4	0.011038	0.036736	0.75044	962	2	-0.64746
KLHL38	4	0.011041	0.036747	0.75044	963	3	0.72686
SMTNL2	4	0.011042	0.036753	0.75044	964	2	0.71615
TP53BP2	4	0.011074	0.036838	0.751406	965	4	0.4468
IGSF10	3	0.01108	0.029576	0.71391	966	2	1.1504
UMAD1	4	0.011126	0.037018	0.753563	967	4	0.58018
SMIM17	4	0.011126	0.037019	0.753563	968	3	0.7642
ABI2	4	0.011149	0.037082	0.753729	969	3	0.87952
PDE1B	4	0.011157	0.037111	0.753729	970	3	0.87818
ZNF398	4	0.011168	0.037139	0.753729	971	4	0.51658
CCL16	4	0.011197	0.037225	0.754437	972	3	0.73799
MAU2	4	0.01122	0.037295	0.754437	973	4	0.49455
NOS1	4	0.011266	0.037436	0.754437	974	3	0.94099
STARD4	4	0.01127	0.037452	0.754437	975	3	0.74954
C14orf37	4	0.01127	0.037452	0.754437	976	3	0.76017
TRIM38	4	0.011274	0.037465	0.754437	977	4	0.27639
BTG4	4	0.011292	0.037522	0.754437	978	3	0.77483
USP26	4	0.011292	0.037522	0.754437	979	4	0.53988
SLCO5A1	4	0.011304	0.037564	0.754437	980	2	0.26132
TRIM32	4	0.011308	0.037571	0.754437	981	4	0.4715
TAS2R8	4	0.011314	0.037587	0.754437	982	4	0.68193
SSC4D	4	0.011343	0.037686	0.754825	983	3	0.79923
ARAP2	4	0.011347	0.037693	0.754825	984	3	0.87402
KCNAB3	4	0.011354	0.037719	0.754825	985	4	0.50485
AHDC1	4	0.011412	0.0379	0.757072	986	4	0.85033
RECK	4	0.011415	0.037906	0.757072	987	4	0.34934
DDA1	4	0.011507	0.038176	0.76017	988	4	0.78997
YAF2	4	0.011508	0.038178	0.76017	989	3	0.65787
BPIFC	4	0.011509	0.03818	0.76017	990	4	0.41154
SLC25A5	4	0.011525	0.038231	0.76017	991	2	0.40802
CAMTA2	4	0.011529	0.03825	0.76017	992	4	0.57234
PLEKHA4	4	0.011551	0.038327	0.760206	993	3	0.94441
CAMSAP1	4	0.011553	0.038332	0.760206	994	1	-0.012932
KIAA1109	4	0.011564	0.038366	0.760206	995	4	0.47111
YKT6	4	0.011604	0.038486	0.761835	996	1	-0.11801
LAT2	4	0.011628	0.038563	0.762051	997	3	0.90991
SRRD	4	0.011649	0.038626	0.762051	998	4	0.70932
NUP133	4	0.011656	0.038651	0.762051	999	2	0.32047
ULK1	4	0.011669	0.038686	0.762051	1000	4	1.0141
OR2L3	4	0.011698	0.038787	0.762816	1001	4	0.49295
GBP4	4	0.011708	0.038814	0.762816	1002	3	0.85403
STX6	4	0.011716	0.038839	0.762816	1003	3	0.6389
TNNT2	4	0.011807	0.039114	0.765483	1004	4	0.83822
OSBPL9	4	0.011812	0.039132	0.765483	1005	3	0.7749
EPPIN-WFDC6	4	0.011828	0.039187	0.765483	1006	4	0.63118
CDK12	4	0.011833	0.039207	0.765483	1007	3	1.1536
TRAM2	4	0.011839	0.039231	0.765483	1008	4	0.69372
MEX3D	4	0.011843	0.039241	0.765483	1009	4	0.39671
CELSR1	4	0.011905	0.039425	0.767854	1010	4	0.59661
TNKS2	4	0.011908	0.039439	0.767854	1011	4	0.78426
CCDC134	4	0.011961	0.039597	0.769389	1012	4	0.80316
EAF1	4	0.011964	0.039608	0.769389	1013	2	0.46227
DHRS2	4	0.011985	0.039671	0.769389	1014	2	0.65773
TCTEX1D2	4	0.012015	0.039769	0.769441	1015	4	0.46134
ABCG5	4	0.012024	0.039794	0.769441	1016	2	0.66234
ECH1	4	0.01205	0.039874	0.769441	1017	3	0.67365
IL20	4	0.012098	0.040026	0.769441	1018	3	0.65022
LIMK1	4	0.012101	0.040033	0.769441	1019	3	0.74874
KDM6B	4	0.012102	0.040038	0.769441	1020	3	0.95341
INSIG2	4	0.012106	0.04005	0.769441	1021	4	0.44827
LYRM7	4	0.012122	0.040091	0.769441	1022	2	0.64898
ACTL6B	4	0.012157	0.040197	0.769441	1023	3	0.68459
DMKN	4	0.012157	0.040197	0.769441	1024	3	0.86264
WNT9A	4	0.012163	0.040219	0.769441	1025	4	0.31817
FAM208A	4	0.012175	0.04025	0.769441	1026	2	0.67064
MEGF9	4	0.012182	0.040284	0.769441	1027	4	0.45255
ADAT1	4	0.012195	0.040325	0.769441	1028	4	0.49152
RPGRIP1	4	0.012205	0.040352	0.769441	1029	3	0.78251
NOVA1	4	0.012214	0.040376	0.769441	1030	2	0.5374
PPAP2A	4	0.012221	0.0404	0.769441	1031	2	-0.026909
ZBTB12	4	0.012221	0.0404	0.769441	1032	3	0.69368
GALM	4	0.012222	0.0404	0.769441	1033	4	0.45032
ZNF317	4	0.012262	0.040532	0.770431	1034	4	0.77023
CLVS1	4	0.012264	0.040539	0.770431	1035	4	0.40567
MTCH1	4	0.012273	0.040567	0.770431	1036	3	0.7604
ROPN1L	4	0.012318	0.040708	0.772151	1037	4	0.49565
CD300LD	4	0.012324	0.040735	0.772151	1038	2	0.20758
ELOVL3	4	0.01238	0.040897	0.77315	1039	3	0.75884
NAT14	4	0.012387	0.04092	0.77315	1040	4	0.3712
PPEF2	4	0.012397	0.04095	0.77315	1041	3	0.85312
FLII	4	0.012427	0.041053	0.77315	1042	2	-0.13721
ZKSCAN4	4	0.012437	0.04109	0.77315	1043	3	0.65342
SYNPR	4	0.012439	0.041097	0.77315	1044	4	0.80073
CDV3	4	0.012443	0.041111	0.77315	1045	3	0.65651
COL1A1	4	0.012446	0.041121	0.77315	1046	3	0.71381
ANGPT2	4	0.012453	0.041139	0.77315	1047	3	0.75369
C15orf52	4	0.012473	0.041192	0.77315	1048	2	0.40749
CD200R1L	4	0.012479	0.04121	0.77315	1049	3	0.49456
SNX10	4	0.012495	0.041261	0.77338	1050	4	0.67153
DEPDC7	4	0.012521	0.041339	0.774116	1051	4	0.43001
CFAP53	4	0.012569	0.041472	0.775527	1052	4	0.61369
RSPO2	4	0.012586	0.041521	0.775527	1053	2	0.69021
CDK17	4	0.012589	0.04153	0.775527	1054	4	0.39437
CDCA5	4	0.012633	0.041671	0.777453	1055	1	0.079218
ACP6	4	0.01268	0.041814	0.778083	1056	2	0.66726
ZCCHC14	4	0.012682	0.041822	0.778083	1057	3	0.68494
PRDM2	4	0.012684	0.04183	0.778083	1058	3	0.61603
MYO1B	4	0.012693	0.04186	0.778083	1059	3	0.88463
ZNF835	4	0.012713	0.041911	0.778307	1060	3	0.79216
AHSA1	4	0.012778	0.042128	0.78049	1061	3	0.77806
PWWP2A	4	0.012787	0.042149	0.78049	1062	4	0.39712
ACE2	4	0.012815	0.042218	0.78049	1063	4	0.44754
FAM71B	4	0.012817	0.042222	0.78049	1064	4	0.3056
DNAJA3	4	0.012839	0.042288	0.780992	1065	2	0.42213
AR	4	0.012879	0.042413	0.782573	1066	4	0.298
DONSON	3	0.012891	0.03409	0.742001	1067	2	0.50078
CCSAP	4	0.012897	0.04247	0.782608	1068	3	0.66466
FAM172A	4	0.012909	0.042506	0.782608	1069	2	0.76611
ATP6V1E2	4	0.012922	0.042548	0.782608	1070	3	0.88977
HEXIM2	4	0.012928	0.04257	0.782608	1071	3	0.76193
TAGAP	4	0.012941	0.04261	0.782617	1072	2	0.32965
PRDM12	4	0.012983	0.042741	0.784315	1073	3	0.8533
SEPT1	4	0.013004	0.042815	0.784791	1074	3	0.94202
CHM	4	0.013028	0.042877	0.784791	1075	4	0.39537
ZC3H13	4	0.013044	0.042924	0.784791	1076	2	-0.10997
TUBB3	4	0.01305	0.042935	0.784791	1077	3	0.77884
PLCL2	4	0.013058	0.042962	0.784791	1078	3	0.83446
PDZD2	4	0.013096	0.043072	0.785378	1079	1	-0.20489
SNX8	4	0.013126	0.043159	0.785525	1080	3	0.89348
RNF217	4	0.01314	0.043201	0.785584	1081	4	0.75791
ELMO1	4	0.013198	0.043351	0.787603	1082	2	-0.045056
CLDN2	4	0.013338	0.043652	0.790868	1083	3	0.70169
CCL18	4	0.013378	0.043744	0.790868	1084	3	0.80116
SIGLEC15	4	0.013402	0.043802	0.790868	1085	3	0.83144
LGALS9	4	0.013404	0.043807	0.790868	1086	2	0.52056
POLR1A	4	0.013407	0.043812	0.790868	1087	2	-1.0397
OR52I1	4	0.013414	0.04383	0.790868	1088	2	0.51819
KIAA1217	4	0.013431	0.043864	0.790868	1089	3	0.8098
CCL4	4	0.013437	0.04388	0.790868	1090	3	0.75616
MRPL19	4	0.01344	0.043885	0.790868	1091	3	0.82036
BAX	4	0.013482	0.043974	0.791048	1092	3	0.98821
IRX4	4	0.013498	0.044013	0.791048	1093	3	0.71641
LOC643355	4	0.013566	0.044165	0.793083	1094	3	0.63865
CHST6	4	0.013626	0.044305	0.794875	1095	3	0.92621
PLEKHG4	4	0.013669	0.044407	0.796002	1096	3	0.61468
ZNF287	4	0.013692	0.044461	0.796263	1097	3	0.6435
SNX13	4	0.013712	0.044516	0.796541	1098	3	0.58731
KRT24	4	0.013744	0.044582	0.79681	1099	3	0.77337
DNAH2	4	0.013764	0.044629	0.79681	1100	2	0.098771
SLFNL1	4	0.013776	0.04465	0.79681	1101	3	0.73148
EPB41L1	4	0.013838	0.044795	0.798357	1102	3	0.80166
PIGZ	4	0.013858	0.044839	0.798357	1103	3	0.70881
COPS2	4	0.013866	0.044856	0.798357	1104	1	-2.7182
LCE2D	4	0.013999	0.045154	0.802867	1105	3	0.73892
METTL23	4	0.014021	0.045196	0.802867	1106	2	0.15832
FAM73A	4	0.014091	0.045359	0.804464	1107	3	0.73453
KDM2B	4	0.014123	0.045435	0.80479	1108	3	0.33718
KIAA0232	4	0.014147	0.045492	0.80479	1109	3	0.72296
GOLGA2	4	0.014153	0.045505	0.80479	1110	2	0.52065
Non-Targeting_76855	1	0.014153	0.014044	0.522108	1111	1	1.5463
ITPR1	4	0.014175	0.045555	0.80479	1112	1	0.15857
MPP3	4	0.014202	0.045609	0.80479	1113	3	0.71261
CYTH1	4	0.014207	0.045618	0.80479	1114	3	0.66
C1orf43	4	0.014277	0.045786	0.805443	1115	3	0.7264
FAM107A	4	0.01428	0.045791	0.805443	1116	3	0.69917
ANKRA2	4	0.014283	0.0458	0.805443	1117	3	0.99132
SPAST	4	0.014294	0.045823	0.805443	1118	3	0.71691
UPK3BL	4	0.01431	0.045855	0.805443	1119	3	0.72262
C11orf52	4	0.014337	0.04592	0.805881	1120	2	0.54252
KLHL24	4	0.01438	0.046012	0.806793	1121	2	0.43752
ATP6V1C1	4	0.014401	0.046058	0.806892	1122	2	0.87498
CEP192	4	0.014431	0.046125	0.806892	1123	2	0.21926
BCL2L11	4	0.014437	0.046138	0.806892	1124	3	0.839
CXCR2	4	0.014483	0.046243	0.808023	1125	1	-0.26589
CARD6	4	0.014572	0.046434	0.810426	1126	2	0.53467
C4B	4	0.014586	0.046461	0.810426	1127	1	0.045471
NFKBIE	4	0.014612	0.046518	0.810719	1128	3	0.72197
FAM20A	4	0.014688	0.046699	0.811954	1129	1	-0.0044086
XKR4	4	0.014691	0.046707	0.811954	1130	3	0.74159
PSMB6	4	0.014708	0.046738	0.811954	1131	3	1.0746
DNAJC3	4	0.014715	0.04675	0.811954	1132	3	0.63927
KDM5D	4	0.014751	0.046829	0.812612	1133	3	0.71053
TMEM102	4	0.014815	0.046987	0.814651	1134	3	0.73916
UBQLN2	4	0.014894	0.047184	0.81736	1135	1	-0.22456
TTC31	4	0.01491	0.047225	0.817373	1136	2	0.69106
AP1S3	4	0.014968	0.047352	0.818875	1137	2	0.6898
PIEZO2	4	0.014993	0.047414	0.819243	1138	3	0.71548
UBAP2	4	0.015048	0.047541	0.820733	1139	1	-0.18849
SLAIN1	4	0.015099	0.047649	0.821888	1140	2	0.22654
ZNF282	3	0.015128	0.039656	0.769389	1141	3	0.45999
ST3GAL3	4	0.015128	0.047725	0.822482	1142	2	0.53478
NWD2	4	0.015172	0.047802	0.822666	1143	2	0.33309
PPP2R1B	4	0.015186	0.047827	0.822666	1144	3	0.83404
SNCB	4	0.015202	0.047858	0.822666	1145	1	0.054369
FER	4	0.015253	0.047965	0.822899	1146	2	-0.045873
LOC100506388	4	0.015263	0.047985	0.822899	1147	3	0.93491
Non-Targeting_76650	1	0.015295	0.015206	0.539377	1148	1	1.4212
FXR2	4	0.0153	0.048065	0.822899	1149	3	0.9584
PGA4	4	0.015304	0.048076	0.822899	1150	1	-0.15743
STX8	4	0.015355	0.048192	0.824186	1151	2	0.59652
ACAA1	4	0.015407	0.0483	0.825224	1152	2	0.2418
TMEM64	4	0.015423	0.048335	0.825224	1153	3	0.68134
ZNF280D	4	0.015472	0.048451	0.826506	1154	2	0.65874
MAP1S	4	0.015516	0.048552	0.827462	1155	2	0.2856
GPLD1	4	0.015531	0.04859	0.827462	1156	3	0.71415
NBEAL2	4	0.015561	0.048654	0.827611	1157	2	0.26277
MMP28	4	0.015575	0.048681	0.827611	1158	2	0.80057
NFATC2IP	4	0.015649	0.048849	0.829772	1159	2	0.77226
ARCN1	4	0.015676	0.048911	0.829826	1160	3	0.87657
ATXN7L1	4	0.015686	0.048935	0.829826	1161	3	0.79735
PLA2R1	4	0.01576	0.049103	0.831954	1162	2	0.25145
RNF149	4	0.015803	0.049203	0.831954	1163	3	0.77585
DIP2A	4	0.015807	0.049207	0.831954	1164	3	0.7036
MCHR2	4	0.015817	0.049226	0.831954	1165	3	0.61848
SPANXN1	4	0.015864	0.049344	0.832734	1166	2	0.51638
ZP3	4	0.015869	0.049355	0.832734	1167	2	0.0087138
TMEM176B	4	0.015906	0.04944	0.83284	1168	3	0.67804
ARHGAP1	4	0.015909	0.049444	0.83284	1169	3	0.93873
MCEE	4	0.015928	0.049488	0.832897	1170	3	0.71639
FAM126B	4	0.015969	0.0496	0.833098	1171	3	0.87196
ADCY9	4	0.015971	0.049605	0.833098	1172	1	0.12282
FAM47A	4	0.016001	0.049662	0.833098	1173	3	0.7073
CCNK	4	0.016022	0.049708	0.833098	1174	1	-0.21859
C3orf62	3	0.016068	0.041961	0.778529	1175	2	0.976
DNAH6	4	0.016081	0.049843	0.833166	1176	2	0.30364
LEPROT	4	0.016081	0.049844	0.833166	1177	3	0.66899
WWTR1	4	0.01611	0.049902	0.833166	1178	2	0.76027
FGFR1	4	0.016118	0.049919	0.833166	1179	3	0.92516
CHD4	4	0.016176	0.050039	0.834171	1180	1	-0.82418
NDUFAF2	4	0.016193	0.05007	0.834171	1181	2	0.6633
UGGT1	4	0.016207	0.050103	0.834171	1182	3	0.83714
B4GAT1	4	0.016238	0.05017	0.834586	1183	2	0.44304
KCNC1	4	0.016352	0.050429	0.837262	1184	3	0.88423
ZMYM5	4	0.016366	0.050471	0.837262	1185	2	0.44473
SBK3	4	0.016381	0.050497	0.837262	1186	3	0.72049
HMGN2	4	0.016381	0.050497	0.837262	1187	2	0.21278
ENTPD8	4	0.016529	0.050827	0.840864	1188	2	0.80267
ZNF468	4	0.016535	0.05084	0.840864	1189	1	0.095899
DOC2B	4	0.016555	0.050889	0.840986	1190	3	0.88105
CTNS	4	0.016586	0.050958	0.841215	1191	3	0.86161
ACAT2	4	0.016609	0.051015	0.841215	1192	3	0.87129
TFCP2	4	0.016616	0.051028	0.841215	1193	3	0.81678
CECR2	4	0.016647	0.051093	0.841596	1194	3	0.69436
TBXA2R	4	0.016708	0.051215	0.842388	1195	3	0.60097
C7orf31	4	0.016746	0.051301	0.842388	1196	2	0.59625
HNRNPA0	4	0.016765	0.051341	0.842388	1197	3	0.88736
TAF15	4	0.016769	0.051351	0.842388	1198	2	0.60428
CCDC144A	4	0.016769	0.051351	0.842388	1199	3	0.93807
HDX	4	0.01682	0.051453	0.84338	1200	3	0.66219
EIF3D	4	0.016843	0.051504	0.843523	1201	1	-0.91674
FXYD1	3	0.016872	0.043945	0.791048	1202	3	0.6146
BLK	4	0.016894	0.051605	0.844496	1203	2	0.35749
LMNTD2	4	0.017057	0.051985	0.849422	1204	3	0.81172
PTTG2	4	0.01706	0.051991	0.849422	1205	2	0.5126
ASCL1	4	0.017126	0.052142	0.850983	1206	3	0.64159
NR2F1	4	0.017166	0.05222	0.851096	1207	3	0.90847
MSR1	4	0.017202	0.05231	0.851194	1208	3	0.65516
POMK	4	0.017214	0.052332	0.851194	1209	2	0.64263
HOXC9	4	0.01726	0.052436	0.851194	1210	2	0.6202
FCGR3B	4	0.017278	0.052478	0.851194	1211	3	0.61482
VPS13D	4	0.017291	0.052507	0.851194	1212	2	-0.062541
EIF4A1	4	0.017304	0.05254	0.851194	1213	1	-2.3208
DUSP27	4	0.017307	0.052544	0.851194	1214	2	0.53071
SSR4	4	0.017316	0.052565	0.851194	1215	3	0.57079
C6orf62	4	0.017372	0.052681	0.851688	1216	3	0.73084
SMUG1	4	0.017384	0.052703	0.851688	1217	2	0.62538
IL32	4	0.0174	0.052743	0.851688	1218	2	0.32244
OR8I2	4	0.017412	0.052765	0.851688	1219	3	0.79599
DNAJC25-GNG10	4	0.017458	0.052862	0.852569	1220	2	0.25167
TMEM209	4	0.017524	0.052999	0.853729	1221	3	0.82085
ZNF470	4	0.01756	0.053078	0.853729	1222	3	0.39289
PTBP3	4	0.017569	0.053103	0.853729	1223	3	0.59312
INPP5E	4	0.017603	0.053169	0.854099	1224	3	0.82718
Non-Targeting_77353	1	0.017722	0.017683	0.578159	1225	1	1.4887
RASD1	4	0.017765	0.053485	0.857919	1226	1	0.0041773
LTN1	4	0.017774	0.053509	0.857919	1227	3	0.80861
TENM2	4	0.017786	0.053535	0.857919	1228	3	0.64222
ATP1B1	4	0.017866	0.053699	0.859869	1229	3	0.60198
GHRL	4	0.017908	0.05379	0.860405	1230	2	0.67758
B4GALT5	4	0.017939	0.053863	0.860405	1231	3	0.81475
NOXRED1	4	0.01797	0.053919	0.860405	1232	3	0.56091
RANBP10	4	0.018002	0.053989	0.860405	1233	3	0.80004
STAT3	4	0.018042	0.054069	0.860405	1234	2	0.63741
OSTN	4	0.018043	0.054071	0.860405	1235	3	0.59201
CMTM2	4	0.018073	0.054141	0.860405	1236	2	0.50804
AMIGO2	4	0.018081	0.05416	0.860405	1237	2	0.52727
RNF168	4	0.018124	0.05426	0.861304	1238	1	-0.48395
PTPN18	4	0.018202	0.054429	0.8627	1239	3	0.83852
PM20D2	4	0.018205	0.054438	0.8627	1240	3	0.56111
CLN8	4	0.018224	0.054476	0.8627	1241	2	0.49775
PREPL	4	0.018277	0.054592	0.863432	1242	2	0.3222
MADD	4	0.018342	0.054733	0.863432	1243	3	0.58343
SLC18A1	4	0.018367	0.054784	0.863432	1244	3	0.74043
YPEL3	4	0.018375	0.054805	0.863432	1245	2	0.42374
SLC52A2	4	0.01838	0.054821	0.863432	1246	2	0.46169
BHLHE41	4	0.018381	0.054825	0.863432	1247	3	0.74685
ADCK4	4	0.0184	0.054871	0.863432	1248	3	0.72818
RXFP4	4	0.018431	0.054945	0.863432	1249	2	0.39803
XKRY2	4	0.018435	0.054952	0.863432	1250	3	0.6318
KAT2B	4	0.018486	0.055066	0.864083	1251	3	0.76965
RPN1	4	0.018533	0.055162	0.864083	1252	1	-0.82266
TRERF1	4	0.018576	0.055259	0.864083	1253	3	0.65434
KRTAP2-1	4	0.018584	0.055277	0.864083	1254	3	0.52845
C4orf3	4	0.01859	0.055287	0.864083	1255	3	0.80304
CLGN	4	0.0186	0.055303	0.864083	1256	3	0.69116
NRDE2	4	0.01863	0.055365	0.864083	1257	2	0.66632
TBC1D26	4	0.018662	0.055431	0.864083	1258	2	0.38821
ENC1	4	0.018714	0.055529	0.864083	1259	3	0.62738
ABCA5	4	0.018727	0.055554	0.864083	1260	2	0.7685
C2orf48	4	0.018734	0.055565	0.864083	1261	3	0.55879
Non-Targeting_76640	1	0.018735	0.018694	0.593958	1262	1	1.3498
TAF9B	4	0.018739	0.055573	0.864083	1263	3	0.71263
MYADM	4	0.01875	0.055595	0.864083	1264	3	0.67135
IL31	4	0.018789	0.055674	0.864643	1265	2	0.23983
ATP5D	4	0.018943	0.056002	0.869068	1266	1	-3.8516
CRLF3	4	0.018996	0.056115	0.869086	1267	3	0.75265
MAP2K3	4	0.019017	0.056157	0.869086	1268	2	0.61457
ATXN3	4	0.019049	0.056233	0.869086	1269	3	0.83864
FFAR3	4	0.01906	0.056262	0.869086	1270	3	0.72872
NR2C2	4	0.019096	0.056336	0.869484	1271	1	-0.82841
PJA1	4	0.019115	0.056375	0.869484	1272	3	0.82326
PLGLB2	4	0.019135	0.056418	0.869485	1273	3	0.93381
SLC9A4	4	0.0192	0.05656	0.87101	1274	3	0.69301
MYH11	3	0.019208	0.049703	0.833098	1275	3	0.46949
JKAMP	4	0.019227	0.056623	0.871314	1276	3	0.6383
FLNA	4	0.01925	0.056682	0.871548	1277	1	-0.35193
SLC30A9	4	0.019326	0.056874	0.873832	1278	2	0.52744
GIT1	4	0.019381	0.05699	0.874941	1279	3	0.80792
MUC17	4	0.019403	0.057036	0.874984	1280	2	0.51464
PDE6A	4	0.019447	0.057122	0.875645	1281	2	0.6447
LCE6A	4	0.019659	0.05756	0.880688	1282	2	0.34072
RPL19	3	0.019669	0.050774	0.840864	1283	2	0.92762
TMEM71	4	0.019677	0.057597	0.880688	1284	3	0.63602
OR6Q1	4	0.019693	0.057627	0.880688	1285	3	0.6936
SGK223	4	0.01971	0.057674	0.880748	1286	2	0.45732
RELL1	4	0.019761	0.057786	0.88175	1287	2	0.37472
PPP5C	4	0.019784	0.057844	0.88175	1288	3	0.86754
S100A7	4	0.019811	0.057902	0.88175	1289	3	0.74935
Non-Targeting_77331	1	0.019864	0.019854	0.606857	1290	1	1.2872
NFKBID	4	0.019915	0.058133	0.88175	1291	3	0.65771
SPRR3	4	0.019942	0.058197	0.88175	1292	3	0.56404
ZSWIM4	4	0.019947	0.058207	0.88175	1293	3	0.55908
MAPK3	4	0.019957	0.05823	0.88175	1294	3	0.70815
AMACR	4	0.019965	0.058247	0.88175	1295	2	0.69942
C1orf158	4	0.019966	0.058248	0.88175	1296	1	0.19794
CFP	4	0.019967	0.05825	0.88175	1297	3	0.77688
ZC3H15	4	0.019998	0.058305	0.88175	1298	2	0.72118
RPL13	4	0.020017	0.058348	0.88175	1299	1	-2.0058
CLMN	4	0.020021	0.058354	0.88175	1300	3	0.56254
KRT73	4	0.020068	0.058452	0.882567	1301	2	0.0093525
CD300A	4	0.020099	0.058521	0.882945	1302	3	0.64545
USP17L28	4	0.020192	0.058716	0.885129	1303	3	0.96438
BIN2	4	0.020273	0.058875	0.885129	1304	1	-0.49462
Non-Targeting_76933	1	0.020279	0.020275	0.615963	1305	1	1.3148
ZBED3	4	0.020323	0.058978	0.885129	1306	3	0.59814
NLRP9	4	0.020324	0.058979	0.885129	1307	2	0.5643
SERPINB6	4	0.020355	0.059051	0.885129	1308	2	0.40519
PTPRA	4	0.020375	0.059096	0.885129	1309	2	0.31557
CCNL2	4	0.02038	0.059105	0.885129	1310	2	0.58404
HIST2H2BF	4	0.020477	0.059308	0.886987	1311	2	0.39921
TAF6L	4	0.020528	0.059424	0.886987	1312	2	-0.66216
CREB5	4	0.020573	0.059525	0.886987	1313	2	0.50728
CPS1	4	0.020598	0.059576	0.886987	1314	2	0.49924
RILPL2	4	0.020619	0.059622	0.886987	1315	3	0.68765
TMEM184C	4	0.02063	0.059645	0.886987	1316	1	-0.062398
THOC2	4	0.020682	0.059746	0.886987	1317	1	-1.3114
Non-Targeting_77159	1	0.020695	0.020651	0.624574	1318	1	1.3966
GANC	4	0.020749	0.059886	0.886987	1319	3	0.57179
P2RY13	4	0.020753	0.059896	0.886987	1320	3	0.71924
PAPD7	4	0.020758	0.059903	0.886987	1321	3	0.62111
CPSF4L	4	0.020784	0.059957	0.886987	1322	2	0.3925
DNAH9	4	0.0208	0.059988	0.886987	1323	3	0.76984
GJA1	4	0.020808	0.060007	0.886987	1324	3	0.56625
CARTPT	4	0.020825	0.060048	0.886987	1325	2	0.48797
BTBD18	4	0.020833	0.060065	0.886987	1326	2	0.2828
LASP1	4	0.02085	0.060099	0.886987	1327	3	0.73076
LIFR	4	0.020886	0.060175	0.886987	1328	3	0.37692
DYM	4	0.020892	0.060186	0.886987	1329	3	0.70922
TRIM45	4	0.020914	0.060233	0.886987	1330	3	0.5985
TMEM91	4	0.020926	0.060259	0.886987	1331	2	0.53211
MPP6	4	0.020939	0.060287	0.886987	1332	3	0.59385
PTGES3L-AARSD1	4	0.020956	0.060326	0.886987	1333	2	0.60378
FAM64A	4	0.020968	0.060347	0.886987	1334	2	0.63496
STAU2	4	0.021007	0.060436	0.886987	1335	3	0.65816
TNNC1	4	0.021016	0.060451	0.886987	1336	3	0.6022
HTR1F	3	0.021017	0.054149	0.860405	1337	3	0.45274
FCN1	4	0.021039	0.060497	0.886987	1338	1	-0.40123
ZNF776	4	0.021044	0.060508	0.886987	1339	2	0.55147
ZCCHC16	4	0.021088	0.060598	0.887653	1340	3	0.81203
INPP5D	4	0.021141	0.060721	0.888801	1341	2	0.19753
TNFRSF1B	4	0.021177	0.060792	0.889206	1342	3	0.63505
SLC26A6	4	0.021206	0.06086	0.889553	1343	2	0.55312
RUNX1T1	4	0.02124	0.060919	0.88977	1344	3	0.68163
DOCK10	3	0.021243	0.054701	0.863432	1345	2	0.47896
PZP	4	0.021261	0.060967	0.889814	1346	3	0.91415
IL17RE	4	0.021295	0.06104	0.890002	1347	2	0.11284
NPAS2	4	0.02131	0.061068	0.890002	1348	3	0.74557
SPATA5L1	4	0.021397	0.061236	0.890765	1349	1	-2.4362
NPIPB6	4	0.021448	0.061343	0.890765	1350	1	-1.783
PINLYP	4	0.021453	0.061357	0.890765	1351	2	0.64123
C19orf47	4	0.021461	0.061374	0.890765	1352	2	0.72068
ARHGEF1	4	0.021478	0.061411	0.890765	1353	3	0.90389
DNAAF1	4	0.021481	0.06142	0.890765	1354	3	0.56851
SLC35D1	4	0.02149	0.061443	0.890765	1355	3	0.61446
IL34	4	0.021538	0.061554	0.891264	1356	2	0.50113
ALDH3A1	4	0.021598	0.06168	0.89213	1357	2	0.61293
ABCC1	4	0.021637	0.061758	0.89213	1358	3	0.76394
ENPP6	4	0.021652	0.061796	0.89213	1359	2	0.39961
DCLK2	4	0.021671	0.061835	0.89213	1360	3	0.58547
SCN1B	4	0.021703	0.061901	0.892441	1361	2	0.48102
KIAA2026	4	0.021754	0.062009	0.893176	1362	2	0.40848
CBX4	4	0.02177	0.062041	0.893176	1363	2	0.67576
PALLD	4	0.021805	0.06212	0.893533	1364	2	0.31669
OTULIN	4	0.021856	0.062226	0.893533	1365	1	-0.20372
INPP4A	4	0.02189	0.062292	0.893533	1366	2	0.49684
LOC79999	4	0.02191	0.062338	0.893533	1367	3	0.94611
ZNF574	4	0.021951	0.062428	0.893533	1368	3	0.74706
EIF3H	4	0.021959	0.062447	0.893533	1369	2	0.47305
LGI3	4	0.021989	0.062507	0.893533	1370	3	0.68337
AP2B1	4	0.02201	0.062547	0.893533	1371	3	0.81496
TRIM72	4	0.022011	0.062549	0.893533	1372	2	0.54703
CCDC114	4	0.022037	0.062607	0.893533	1373	2	0.83398
SLC2A9	4	0.022046	0.062623	0.893533	1374	2	0.44606
OR4C16	4	0.022061	0.062658	0.893533	1375	2	0.67772
KLF3	4	0.022063	0.062663	0.893533	1376	2	0.54168
DHX16	4	0.022112	0.062768	0.893533	1377	2	-0.04775
C14orf180	4	0.022115	0.062775	0.893533	1378	3	0.63681
FAM13A	4	0.022122	0.062792	0.893533	1379	3	0.80718
ADPGK	4	0.02215	0.06286	0.893533	1380	2	0.45668
ZNF746	4	0.022163	0.062885	0.893533	1381	3	0.66709
WEE2	4	0.022172	0.06291	0.893533	1382	3	0.56843
HSD17B7	4	0.022316	0.063208	0.894039	1383	2	-0.24486
CNKSR3	4	0.022341	0.06327	0.894039	1384	2	0.60818
CYP4X1	4	0.022349	0.063291	0.894039	1385	2	0.24521
HCN1	4	0.022353	0.063295	0.894039	1386	3	0.63989
PADI6	4	0.022358	0.063309	0.894039	1387	2	0.39637
SIGLEC10	4	0.022384	0.063355	0.894039	1388	2	0.31158
LMX1B	4	0.022419	0.063428	0.894039	1389	2	0.10965
TLCD2	4	0.022471	0.063534	0.894039	1390	2	0.79577
FOXN1	4	0.022506	0.063604	0.894039	1391	2	0.52842
GBF1	4	0.02252	0.063632	0.894039	1392	2	0.061663
PDZK1	4	0.022532	0.06366	0.894039	1393	3	0.75217
FAM25G	4	0.022541	0.063676	0.894039	1394	3	0.90047
RNPS1	4	0.022541	0.063676	0.894039	1395	3	1.0556
HSP90AA1	4	0.02255	0.063693	0.894039	1396	2	0.5003
JAK3	4	0.022622	0.063838	0.894039	1397	3	0.73336
BDH1	4	0.022699	0.064003	0.894039	1398	2	0.66091
ZNF846	4	0.022716	0.064046	0.894039	1399	3	0.59202
SMPDL3A	4	0.022725	0.064064	0.894039	1400	3	0.69263
GPR3	4	0.022742	0.064107	0.894039	1401	2	0.506
PTPRM	4	0.022743	0.064108	0.894039	1402	3	0.53593
PCDHB16	4	0.022751	0.064131	0.894039	1403	3	0.78817
ZNF793	4	0.022777	0.064186	0.894039	1404	2	0.73378
ANKRD55	4	0.022786	0.064205	0.894039	1405	2	0.58569
IGSF11	4	0.022806	0.064239	0.894039	1406	3	0.77393
ZNF581	4	0.022821	0.064269	0.894039	1407	2	0.80292
LRR1	4	0.022826	0.064278	0.894039	1408	1	-1.6513
DPYS	4	0.022837	0.064295	0.894039	1409	3	0.73032
PARP8	4	0.022846	0.064307	0.894039	1410	3	0.67852
ZNF57	4	0.022877	0.064373	0.894039	1411	3	0.67852
TSPAN19	4	0.022891	0.064396	0.894039	1412	3	0.76042
SYNRG	4	0.022953	0.064511	0.894039	1413	3	0.80517
PMP22	3	0.022973	0.058832	0.885129	1414	3	0.74308
SPATA31E1	4	0.02298	0.064576	0.894039	1415	2	0.65442
DNAH5	4	0.022985	0.06459	0.894039	1416	3	0.71774
C1orf234	4	0.02307	0.064775	0.894039	1417	3	0.86929
TRIB2	4	0.023081	0.064799	0.894039	1418	1	-0.76694
GALNT10	3	0.023091	0.059098	0.885129	1419	3	0.49397
CSMD1	4	0.023104	0.064839	0.894039	1420	3	0.72124
ANKS1A	4	0.023124	0.064892	0.894039	1421	3	0.58153
DVL1	4	0.02313	0.064905	0.894039	1422	3	0.79096
PTRF	4	0.023132	0.06491	0.894039	1423	3	0.68684
DDX53	4	0.023138	0.064921	0.894039	1424	3	0.6705
YBX2	4	0.023147	0.064948	0.894039	1425	3	0.61738
MATN1	4	0.023183	0.065016	0.894039	1426	1	0.035031
RHOT2	4	0.023223	0.065111	0.894039	1427	2	0.48282
NPSR1	4	0.023259	0.065178	0.894039	1428	3	0.59046
MYO5B	4	0.023305	0.065276	0.894039	1429	3	0.61623
LURAP1	4	0.023307	0.06528	0.894039	1430	2	0.60705
MMP17	4	0.023336	0.065342	0.894039	1431	1	-1.1858
PREB	4	0.023336	0.065342	0.894039	1432	3	0.70171
KCNIP3	4	0.02335	0.06537	0.894039	1433	3	0.62603
GYS2	4	0.023369	0.065417	0.894039	1434	3	0.80681
ZNF623	4	0.023378	0.065435	0.894039	1435	2	0.74574
WDR63	4	0.023547	0.06578	0.89597	1436	2	0.72655
CCDC88A	4	0.023556	0.065798	0.89597	1437	2	0.50011
PTPRE	4	0.023591	0.065871	0.89597	1438	3	0.54824
ITGA6	4	0.023618	0.06593	0.89597	1439	3	0.62412
HGC6.3	4	0.023642	0.065974	0.89597	1440	1	-0.4452
PDGFRA	4	0.023672	0.06605	0.89597	1441	2	0.46653
CCNT1	4	0.023693	0.066093	0.89597	1442	2	-0.12661
FOXO4	4	0.02371	0.066132	0.89597	1443	3	0.55766
ZC3H7B	4	0.023756	0.066227	0.89597	1444	3	0.60615
PAFAH2	4	0.023761	0.066241	0.89597	1445	3	0.66915
PML	4	0.023779	0.06628	0.89597	1446	3	0.48164
PIANP	4	0.023795	0.066314	0.89597	1447	3	0.44078
NFKB1	4	0.023824	0.066366	0.89597	1448	2	0.55271
FOXD4	4	0.023833	0.066381	0.89597	1449	2	0.40727
CYP4F3	4	0.023834	0.066383	0.89597	1450	3	0.86496
UNC45B	4	0.023843	0.066404	0.89597	1451	3	0.58441
ABCB11	4	0.023846	0.066412	0.89597	1452	2	0.26088
Non-Targeting_77041	1	0.023848	0.02377	0.659385	1453	1	1.2224
IL17REL	4	0.023857	0.066435	0.89597	1454	3	0.73087
TSC1	4	0.023896	0.066516	0.89597	1455	3	0.72053
SPACA3	4	0.023897	0.066522	0.89597	1456	3	0.48722
NPHP3	4	0.023916	0.066556	0.89597	1457	3	0.58997
BTN3A1	4	0.023944	0.066623	0.896271	1458	3	0.47961
PDPN	4	0.023995	0.06673	0.896635	1459	3	0.62929
CCL24	4	0.023999	0.066739	0.896635	1460	1	0.085627
LRRC41	4	0.024045	0.066846	0.897471	1461	3	0.79279
TRIM39	4	0.024066	0.066894	0.897519	1462	2	0.59633
NIPBL	4	0.024111	0.066979	0.897689	1463	2	-0.11858
MIEN1	4	0.02412	0.066996	0.897689	1464	2	0.37283
MIP	4	0.024156	0.067069	0.898067	1465	3	0.62355
ALG2	3	0.024196	0.061727	0.89213	1466	1	-1.2307
CORO2B	4	0.024246	0.067271	0.899782	1467	2	0.54893
HSF2BP	4	0.024254	0.067287	0.899782	1468	1	-0.084502
HMBOX1	4	0.024302	0.067388	0.900533	1469	3	0.56482
CYB561	4	0.024414	0.067611	0.90292	1470	3	0.66865
TAS2R30	4	0.024458	0.067698	0.90297	1471	2	0.29541
ADAM29	4	0.024463	0.067705	0.90297	1472	3	0.70458
FMO2	4	0.024517	0.067804	0.903697	1473	3	0.64334
ZNF646	4	0.024611	0.067996	0.905655	1474	3	0.7004
CAMP	4	0.024654	0.068084	0.905784	1475	2	0.62651
PGLYRP1	4	0.024662	0.068103	0.905784	1476	2	0.37593
PPP1R3G	4	0.024681	0.068141	0.905784	1477	2	0.56653
KIAA2022	4	0.02473	0.068244	0.905983	1478	3	0.59439
ELMOD3	4	0.024754	0.068295	0.905983	1479	2	0.40068
C1orf226	4	0.024781	0.068355	0.905983	1480	2	0.26318
FBXO42	4	0.024836	0.068466	0.905983	1481	3	0.77644
KRT36	4	0.024866	0.068531	0.905983	1482	3	0.64245
BCHE	4	0.024873	0.068547	0.905983	1483	2	0.60484
VAPA	4	0.024878	0.068561	0.905983	1484	3	0.6787
AGTR2	4	0.024947	0.068721	0.906225	1485	3	0.53905
LGALS16	4	0.024968	0.068761	0.906225	1486	1	-0.84953
SCYL1	4	0.024982	0.068789	0.906225	1487	3	0.75956
TCTEX1D4	4	0.024991	0.068804	0.906225	1488	2	0.4357
GCNT3	4	0.025019	0.06887	0.906225	1489	2	0.3212
ZNF180	4	0.025027	0.068884	0.906225	1490	3	0.61396
OPN5	4	0.025055	0.068929	0.906225	1491	3	0.51803
GPR101	4	0.025069	0.068958	0.906225	1492	1	-0.047841
KLF16	4	0.025079	0.068985	0.906225	1493	3	0.79654
HLA-DRB5	4	0.025101	0.069035	0.90627	1494	3	0.62749
MAB21L2	4	0.025147	0.069123	0.90627	1495	3	0.64588
TNFRSF13B	4	0.025153	0.069138	0.90627	1496	3	0.83795
RGPD5	4	0.025169	0.069169	0.90627	1497	3	0.69067
C20orf24	4	0.025273	0.069394	0.908269	1498	1	0.23607
DTD1	3	0.02528	0.06432	0.894039	1499	3	0.59846
TSHZ3	4	0.025285	0.069415	0.908269	1500	3	0.64897
MORC1	4	0.025305	0.069463	0.908269	1501	3	0.74172
FRG2C	4	0.025324	0.069502	0.908269	1502	1	-0.20681
ERGIC2	3	0.025326	0.064425	0.894039	1503	2	0.88214
ZNF347	4	0.025364	0.06959	0.908501	1504	3	0.55404
BEX5	4	0.025414	0.069685	0.908501	1505	3	0.73817
MZB1	4	0.025422	0.069701	0.908501	1506	3	0.63148
LGI4	4	0.025477	0.069817	0.908627	1507	2	0.55175
ADD1	4	0.025479	0.069823	0.908627	1508	3	0.56274
TSPYL2	4	0.025489	0.069846	0.908627	1509	3	0.74313
SDF4	4	0.025562	0.070002	0.909698	1510	2	0.31559
ASB4	4	0.025571	0.070019	0.909698	1511	2	0.4221
VRK2	4	0.02568	0.070245	0.911596	1512	3	0.68117
GUCY2F	4	0.025719	0.070323	0.911596	1513	3	0.83356
INTS4	4	0.025731	0.070346	0.911596	1514	2	0.18906
GTF2IRD1	4	0.025765	0.070416	0.911914	1515	2	0.48393
FREM3	4	0.02583	0.070558	0.912221	1516	3	0.58699
KIF25	4	0.025833	0.070564	0.912221	1517	2	0.19602
KBTBD2	4	0.025877	0.070641	0.912221	1518	2	0.30521
POLN	4	0.025878	0.070646	0.912221	1519	3	0.83899
ACLY	4	0.025923	0.070736	0.912221	1520	3	0.82487
CIART	4	0.025935	0.070757	0.912221	1521	3	0.68919
LHX1	3	0.025984	0.065954	0.89597	1522	3	0.37937
SERTM1	4	0.025986	0.070864	0.912999	1523	3	0.75497
TMEM44	4	0.026009	0.070908	0.912999	1524	3	0.55911
NCSTN	4	0.026072	0.071037	0.913385	1525	3	0.81223
CASC5	4	0.026088	0.071075	0.913385	1526	1	-0.37999
MAN2B2	4	0.026116	0.071135	0.913385	1527	3	0.57698
AKAP13	4	0.02615	0.071209	0.913385	1528	3	0.58043
CFHR3	4	0.026166	0.071249	0.913385	1529	3	0.59512
TNFAIP8L1	4	0.026174	0.071272	0.913385	1530	3	0.6692
HNRNPH1	4	0.026186	0.071296	0.913385	1531	3	0.7751
SEPSECS	4	0.026189	0.071301	0.913385	1532	1	-2.9147
VGLL1	4	0.026267	0.071457	0.914795	1533	3	0.69228
ARHGEF33	4	0.026291	0.071506	0.914837	1534	2	0.58612
MEI4	4	0.026335	0.071609	0.915477	1535	3	0.6115
SMIM22	4	0.026364	0.071671	0.915477	1536	3	0.54573
MOAP1	4	0.026374	0.071692	0.915477	1537	3	0.55709
RNF219	4	0.026399	0.071745	0.915562	1538	3	0.57132
PAX3	4	0.026448	0.071844	0.915605	1539	3	0.63846
Non-Targeting_76751	1	0.02647	0.026414	0.689533	1540	1	1.1671
TSGA10	4	0.026546	0.072039	0.915605	1541	2	0.13925
Non-Targeting_76891	1	0.026561	0.026504	0.689533	1542	1	1.2361
TRIM6	4	0.026569	0.072098	0.915605	1543	3	0.75254
EVA1A	4	0.02657	0.0721	0.915605	1544	3	0.66358
FGA	4	0.026595	0.072147	0.915605	1545	3	0.5475
OR4D10	4	0.026597	0.07215	0.915605	1546	2	0.51256
Non-Targeting_76804	1	0.026639	0.026586	0.689533	1547	1	1.2006
ALDH1A3	4	0.026659	0.072297	0.915605	1548	3	0.66542
VIM	4	0.026678	0.07233	0.915605	1549	3	0.6664
PRKACB	4	0.026683	0.072343	0.915605	1550	3	0.56107
LRRC4B	4	0.026698	0.072377	0.915605	1551	2	0.2921
CALHM2	4	0.026713	0.072408	0.915605	1552	3	0.55379
HNRNPUL2	4	0.026738	0.072465	0.915605	1553	2	0.68196
HSF2	4	0.026748	0.072481	0.915605	1554	2	0.51855
C12orf76	4	0.026749	0.072485	0.915605	1555	2	0.2625
SKOR2	4	0.026752	0.072489	0.915605	1556	3	0.50656
CNGA4	4	0.026757	0.072499	0.915605	1557	3	0.68018
TMED7-TICAM2	4	0.026766	0.072522	0.915605	1558	2	0.14454
ZNF624	4	0.026804	0.072593	0.915925	1559	2	0.41719
EXOC3L2	4	0.026839	0.072656	0.916146	1560	3	0.63149
AOC3	4	0.026902	0.0728	0.91636	1561	3	0.46892
ZNF417	4	0.026946	0.072888	0.91636	1562	2	0.32853
SACM1L	4	0.026953	0.072901	0.91636	1563	2	0.37852
ADGRB2	4	0.026975	0.07294	0.91636	1564	3	0.58049
OSER1	4	0.027029	0.073046	0.91636	1565	3	0.40395
IARS	4	0.027029	0.073046	0.91636	1566	3	0.92004
ZNF615	3	0.027066	0.068511	0.905983	1567	2	0.28812
ZNF420	4	0.027104	0.073191	0.91636	1568	3	0.56922
TPH2	4	0.027105	0.073194	0.91636	1569	1	0.17867
RALGPS2	4	0.027136	0.07326	0.91636	1570	3	0.8231
PRDM10	4	0.027154	0.073306	0.91636	1571	3	0.61062
DIABLO	4	0.027156	0.073311	0.91636	1572	3	0.40647
TMEM107	4	0.027164	0.073324	0.91636	1573	2	0.50135
RASGEF1B	4	0.027207	0.073417	0.91636	1574	2	0.16062
RAD51AP2	4	0.027211	0.073429	0.91636	1575	3	0.59336
MIEF2	4	0.027253	0.073513	0.91636	1576	3	0.50268
SOX12	4	0.027258	0.073525	0.91636	1577	1	-0.36309
PITX1	4	0.027259	0.073529	0.91636	1578	2	0.73228
SRA1	4	0.027263	0.073538	0.91636	1579	3	0.61047
DEXI	4	0.027288	0.073592	0.916455	1580	2	-0.038916
RBM26	4	0.027378	0.07377	0.916956	1581	3	0.59847
FBXO5	4	0.02741	0.07383	0.916956	1582	2	0.6363
AEBP1	4	0.027461	0.073941	0.916956	1583	2	0.52866
APLP2	4	0.027478	0.073975	0.916956	1584	2	0.33265
C16orf97	4	0.027483	0.073991	0.916956	1585	3	0.50081
Non-Targeting_77026	1	0.027495	0.027424	0.702542	1586	1	1.1732
HLA-DQA2	4	0.027507	0.074043	0.916956	1587	3	0.72291
VNN2	4	0.027512	0.074051	0.916956	1588	1	-0.06886
DNAJB1	4	0.027519	0.074063	0.916956	1589	3	0.86044
TNNI1	4	0.027536	0.074104	0.916956	1590	3	0.72476
ZBTB7B	4	0.027539	0.074111	0.916956	1591	3	0.59053
SCARF1	4	0.027563	0.074157	0.916956	1592	2	0.23982
GPC5	4	0.027579	0.074194	0.916956	1593	3	0.66241
ATP6V1E1	4	0.027614	0.074273	0.916956	1594	1	0.12756
C7orf65	4	0.027622	0.074296	0.916956	1595	3	0.68328
EGFR	4	0.027629	0.074316	0.916956	1596	3	0.61692
GPR179	4	0.027715	0.07449	0.918543	1597	2	-0.083732
FCRL5	4	0.027766	0.074601	0.919209	1598	2	0.10088
CCDC151	4	0.027817	0.074714	0.919209	1599	1	-0.0086439
NLRP6	4	0.027826	0.074727	0.919209	1600	3	0.61936
MTA3	4	0.027852	0.074783	0.919241	1601	3	0.79028
TGIF2-C20orf24	4	0.027869	0.074821	0.919241	1602	3	0.69939
Non-Targeting_77328	1	0.027898	0.027835	0.702542	1603	1	1.1611
SLC39A6	4	0.027967	0.07501	0.919318	1604	2	0.41598
ZFP82	4	0.027968	0.075011	0.919318	1605	3	0.56508
SOCS3	4	0.027969	0.075015	0.919318	1606	1	-0.048867
FBXO11	4	0.027988	0.075056	0.919318	1607	3	0.71804
TMED10	4	0.028034	0.075156	0.9197	1608	3	0.76592
SLC25A39	4	0.028073	0.075224	0.9197	1609	2	0.45042
STYX	4	0.028102	0.075296	0.919953	1610	3	0.71946
SLC25A4	4	0.028122	0.075336	0.919953	1611	2	-0.097102
DESI2	4	0.028173	0.07544	0.920663	1612	2	-0.1103
PRDM8	4	0.028232	0.075548	0.921071	1613	3	0.58974
MAP3K1	4	0.028271	0.075638	0.921401	1614	3	0.79469
COL11A2	4	0.028325	0.075756	0.922275	1615	2	0.43279
ADH5	4	0.028373	0.075854	0.922436	1616	3	0.76881
ABHD15	4	0.028392	0.075895	0.922436	1617	3	0.70998
LBX2	4	0.028416	0.075945	0.922436	1618	2	0.38067
MPV17L2	4	0.02846	0.076032	0.922436	1619	2	0.42144
RASGRF1	4	0.028467	0.076042	0.922436	1620	3	0.537
TGM1	4	0.028478	0.076057	0.922436	1621	1	-0.22234
SNPH	4	0.028498	0.07609	0.922436	1622	2	0.70641
NATD1	4	0.028528	0.07616	0.922728	1623	1	0.2907
LEMD2	4	0.028579	0.076273	0.923537	1624	2	-0.04557
MIEF1	4	0.028681	0.076496	0.924873	1625	1	-0.32803
C1orf189	4	0.028699	0.076533	0.924873	1626	3	0.52109
PDCD2L	4	0.028719	0.076569	0.924873	1627	3	0.59864
Non-Targeting_76858	1	0.028728	0.028627	0.710484	1628	1	1.1278
HIPK4	4	0.028732	0.076593	0.924873	1629	2	0.28636
SKAP1	4	0.028763	0.076665	0.924873	1630	3	0.6342
C9orf163	4	0.028776	0.076692	0.924873	1631	3	0.46376
TSPO	4	0.028781	0.076705	0.924873	1632	3	0.6276
COL12A1	4	0.028874	0.076909	0.925314	1633	3	0.55609
PNMA3	4	0.028879	0.076917	0.925314	1634	3	0.54542
REEP2	4	0.028907	0.07698	0.925314	1635	2	0.49203
STRAP	4	0.028935	0.077038	0.925314	1636	1	-0.33804
RNF182	4	0.028941	0.077049	0.925314	1637	3	0.58217
RASGRP3	4	0.028985	0.07715	0.925314	1638	3	0.64032
HLA-DMB	4	0.028986	0.07715	0.925314	1639	1	-0.018634
P2RX7	4	0.029005	0.077193	0.925314	1640	2	0.49014
LOC101927844	4	0.029029	0.077235	0.925314	1641	3	0.55089
VAMP8	4	0.029035	0.077244	0.925314	1642	3	0.68302
NLRC3	4	0.029044	0.077263	0.925314	1643	2	0.61879
RDH10	4	0.029087	0.077367	0.925314	1644	2	0.22735
HOXB4	4	0.029107	0.077409	0.925314	1645	3	0.5863
LIN7A	4	0.029138	0.077479	0.925314	1646	3	0.43131
GRAP	4	0.029172	0.07756	0.925314	1647	3	0.68126
C1orf52	4	0.02918	0.077576	0.925314	1648	3	0.55258
DMGDH	4	0.029185	0.077586	0.925314	1649	3	0.5676
FAM46A	4	0.029189	0.077592	0.925314	1650	1	-0.2394
ENTPD5	4	0.029239	0.077702	0.925314	1651	2	0.17444
STRN4	4	0.02924	0.077702	0.925314	1652	2	0.69142
LGALS9C	4	0.029341	0.077902	0.925314	1653	3	0.4559
MIR1-1HG	4	0.029347	0.077909	0.925314	1654	3	0.55548
EPHB3	4	0.029392	0.078003	0.925314	1655	1	-0.087466
LOC388282	4	0.029493	0.078228	0.925314	1656	2	0.3884
DOK4	4	0.02952	0.078281	0.925314	1657	3	0.61807
MAFF	4	0.029525	0.078296	0.925314	1658	2	0.60898
TSPY8	4	0.029544	0.078334	0.925314	1659	1	-0.54262
EFCAB7	4	0.029567	0.078383	0.925314	1660	3	0.46825
OR10G7	4	0.029575	0.078403	0.925314	1661	2	0.35719
NPHS1	4	0.029594	0.078443	0.925314	1662	2	0.5958
TMEM2	4	0.029595	0.078444	0.925314	1663	3	0.62119
CSNK2A2	4	0.029614	0.078484	0.925314	1664	3	0.58137
UBE2R2	4	0.029625	0.078503	0.925314	1665	3	0.76357
BEND5	4	0.029644	0.078545	0.925314	1666	2	0.35613
EGFL7	4	0.029673	0.078605	0.925314	1667	3	0.59328
HSPA13	4	0.029683	0.078617	0.925314	1668	3	0.67207
LRTM1	4	0.029693	0.078628	0.925314	1669	2	0.35961
ZMYND11	3	0.029701	0.074641	0.919209	1670	2	0.66671
CASP4	4	0.029747	0.078748	0.926186	1671	3	0.53614
IGFBP6	4	0.029798	0.07886	0.926964	1672	2	-0.17815
RPSA	3	0.029816	0.074915	0.919318	1673	1	-0.74279
BRD8	4	0.029832	0.07892	0.927122	1674	2	0.46597
MED1	4	0.029862	0.07899	0.927143	1675	3	0.65033
ATXN7L2	4	0.029901	0.079068	0.927244	1676	2	0.20375
ZYG11B	4	0.02995	0.079163	0.927282	1677	1	0.086967
TAOK1	4	0.02995	0.079164	0.927282	1678	2	0.54238
OGFRL1	4	0.03	0.079278	0.928074	1679	3	0.68246
TMEM216	4	0.030026	0.079336	0.928214	1680	3	0.62678
Non-Targeting_77101	1	0.030026	0.02994	0.717704	1681	1	1.2477
AHNAK2	4	0.030089	0.079466	0.928747	1682	3	0.67504
TESC	4	0.030119	0.079529	0.928747	1683	3	0.71253
AKAP4	4	0.030153	0.079602	0.928747	1684	3	0.48514
ZNF790	4	0.030169	0.079636	0.928747	1685	2	0.58773
TRMT11	4	0.030179	0.079658	0.928747	1686	2	0.57152
GLI3	4	0.030204	0.079711	0.928747	1687	2	0.53116
GLMN	4	0.030219	0.079746	0.928747	1688	2	0.13091
ACP2	4	0.030254	0.07982	0.928747	1689	1	-0.21262
FRZB	4	0.030273	0.079856	0.928747	1690	3	0.61404
UBALD2	4	0.030283	0.079878	0.928747	1691	3	0.50786
IVNS1ABP	4	0.030334	0.079979	0.928747	1692	3	0.58836
QKI	4	0.030358	0.080037	0.928747	1693	3	0.53633
PAPD5	4	0.030361	0.080044	0.928747	1694	3	0.51616
OLFML1	4	0.030382	0.080089	0.928747	1695	3	0.57815
CEP89	4	0.030448	0.080228	0.928747	1696	2	0.54733
HMGB2	4	0.030457	0.080249	0.928747	1697	2	0.30764
SLC4A11	4	0.0305	0.080338	0.928747	1698	3	0.46142
NEUROD1	4	0.030532	0.080402	0.928747	1699	3	0.52101
CHAF1B	4	0.030568	0.080474	0.928747	1700	2	0.79701
EIF1B	4	0.030612	0.080572	0.928747	1701	3	0.51561
RTN4RL1	4	0.030628	0.080609	0.928747	1702	3	0.66924
SEMA3F	4	0.030633	0.080621	0.928747	1703	3	0.52465
MYEOV	4	0.030638	0.080626	0.928747	1704	3	0.75033
SEMA5A	4	0.03066	0.080674	0.928747	1705	1	-0.010446
ABCA8	4	0.030708	0.080778	0.928747	1706	3	0.7414
GLTSCR2	4	0.030711	0.080782	0.928747	1707	2	0.49651
SAMD12	4	0.030711	0.080782	0.928747	1708	3	0.58533
NAE1	4	0.030762	0.080883	0.928747	1709	1	-0.82843
KRTAP20-1	4	0.030768	0.080895	0.928747	1710	3	0.47136
FAM163A	4	0.030809	0.080976	0.928747	1711	3	0.72111
RASSF10	4	0.030863	0.081088	0.928747	1712	3	0.61357
RASAL3	4	0.03087	0.08111	0.928747	1713	3	0.79937
GALNTL6	4	0.030889	0.081148	0.928747	1714	3	0.64129
CAB39L	4	0.030902	0.081178	0.928747	1715	3	0.66155
KL	4	0.030914	0.081208	0.928747	1716	2	-0.015225
ACOT1	4	0.030929	0.081241	0.928747	1717	2	0.68895
ADGRE5	4	0.030965	0.081327	0.928747	1718	1	-0.15877
CYP2A13	4	0.03101	0.081423	0.928747	1719	3	0.88347
IRG1	4	0.031015	0.081437	0.928747	1720	2	0.39031
DDIT4	4	0.03102	0.081445	0.928747	1721	2	0.47335
WDFY4	4	0.03105	0.081504	0.928747	1722	2	0.5023
KRT5	3	0.031058	0.077769	0.925314	1723	3	0.4396
NOTO	4	0.031066	0.081535	0.928747	1724	2	0.30712
VDAC3	4	0.031091	0.08159	0.928747	1725	3	0.64393
IGFBP1	4	0.031097	0.081602	0.928747	1726	3	0.45552
TMEM214	4	0.031117	0.081644	0.928747	1727	2	0.401
SLAMF8	4	0.031269	0.081958	0.931793	1728	2	0.28221
SMDT1	4	0.031298	0.082006	0.931809	1729	3	0.65761
RNF133	4	0.03137	0.082153	0.932678	1730	1	-0.23871
B3GNT7	4	0.031421	0.082258	0.932678	1731	2	0.35296
CLPTM1L	4	0.031471	0.08236	0.932678	1732	3	0.62143
GDPD3	4	0.031475	0.082367	0.932678	1733	2	0.57621
GAL3ST1	4	0.031522	0.082469	0.932678	1734	2	-0.18988
PLCG1	4	0.03157	0.082561	0.932678	1735	3	0.53547
TOP3A	4	0.031597	0.082609	0.932678	1736	2	0.28434
IMPDH1	3	0.031602	0.079014	0.927143	1737	2	0.87319
AES	4	0.031607	0.082623	0.932678	1738	3	0.82363
FUK	4	0.031617	0.082644	0.932678	1739	2	0.52951
ST20	4	0.031674	0.082766	0.932994	1740	2	0.41988
TMED7	4	0.031749	0.082899	0.932994	1741	2	0.45129
CACNA1G	4	0.031767	0.082935	0.932994	1742	3	0.74634
SLC30A5	4	0.031776	0.082945	0.932994	1743	2	-0.072318
APOC1	4	0.031833	0.083069	0.933867	1744	3	0.53077
RXFP2	4	0.031877	0.083157	0.933981	1745	1	0.10027
INTS2	4	0.031892	0.083189	0.933981	1746	3	0.82918
TGFBI	4	0.03191	0.083219	0.933981	1747	3	0.51441
SLC16A1	4	0.032004	0.083406	0.934466	1748	3	0.52391
CEACAM5	4	0.032014	0.08343	0.934466	1749	3	0.71244
TYRP1	4	0.032029	0.083462	0.934466	1750	1	-0.26594
GULP1	4	0.032055	0.083515	0.934466	1751	3	0.69104
CARKD	4	0.03208	0.083571	0.934466	1752	2	0.087071
DOCK9	4	0.032086	0.083587	0.934466	1753	3	0.66683
LOC286238	4	0.032188	0.083805	0.936378	1754	2	0.60107
PSMA2	3	0.032218	0.080403	0.928747	1755	1	0.016416
HILPDA	4	0.032232	0.083909	0.937018	1756	1	-0.10732
GALNTL5	4	0.032352	0.084169	0.93941	1757	3	0.58908
PLEKHF1	4	0.032419	0.0843	0.940081	1758	3	0.72372
FZD7	4	0.032435	0.08433	0.940081	1759	3	0.7561
ACR	3	0.032446	0.080917	0.928747	1760	1	-0.14514
GABARAP	4	0.032455	0.08437	0.940081	1761	2	0.54098
NDUFS6	4	0.032535	0.08454	0.941458	1762	1	-0.22773
FAM120A	4	0.032637	0.084752	0.943298	1763	3	0.56735
AGAP4	4	0.032738	0.084979	0.944487	1764	2	0.28112
CST9L	4	0.032775	0.085053	0.944487	1765	3	0.55099
ZBED8	4	0.032786	0.085076	0.944487	1766	3	0.66453
FMO3	4	0.032789	0.085079	0.944487	1767	3	0.51383
NPM3	4	0.032798	0.085094	0.944487	1768	3	0.60275
CATSPERB	4	0.032898	0.085304	0.945064	1769	3	0.57254
WDR54	4	0.032939	0.085393	0.945064	1770	2	0.48254
LMBR1	4	0.03294	0.085397	0.945064	1771	3	0.42932
DUSP5	4	0.032991	0.0855	0.945064	1772	2	0.015471
CEACAM6	4	0.033027	0.085573	0.945064	1773	3	0.70143
TCF4	3	0.033035	0.082253	0.932678	1774	3	0.65244
CPNE3	4	0.033047	0.085609	0.945064	1775	3	0.63957
TTC17	3	0.033054	0.082302	0.932678	1776	2	0.74629
FAM102B	4	0.033084	0.085681	0.945064	1777	3	0.55565
CCDC24	4	0.033092	0.0857	0.945064	1778	2	0.4363
DCAF10	4	0.033131	0.085792	0.945064	1779	2	0.62763
SLC44A1	4	0.03314	0.085812	0.945064	1780	3	0.62471
RAPGEF2	4	0.033167	0.085865	0.945064	1781	2	0.3767
FAM217B	4	0.033194	0.085913	0.945064	1782	2	0.25927
ATF6B	4	0.033208	0.085945	0.945064	1783	3	0.58873
GSTA2	4	0.033275	0.086083	0.945064	1784	3	0.59037
CLSTN1	4	0.033295	0.086131	0.945064	1785	2	0.15553
DUSP9	4	0.033298	0.086142	0.945064	1786	3	0.51747
TMEM247	4	0.033396	0.086345	0.945064	1787	3	0.48744
SLC25A25	4	0.033406	0.086367	0.945064	1788	2	0.40077
TRIM16	4	0.033417	0.086379	0.945064	1789	3	0.64125
ZNF211	4	0.033428	0.086404	0.945064	1790	3	0.56208
ZNF227	4	0.03349	0.086534	0.945064	1791	3	0.77843
CISD2	4	0.03349	0.086535	0.945064	1792	3	0.60891
DHX57	4	0.033497	0.086548	0.945064	1793	1	-0.12695
IL11	4	0.03351	0.086573	0.945064	1794	3	0.69818
KLHL9	4	0.033531	0.086618	0.945064	1795	3	0.65741
SUV39H2	4	0.033547	0.08665	0.945064	1796	3	0.465
NOL4L	4	0.033599	0.086742	0.945258	1797	3	0.67319
ZNF286B	4	0.033643	0.086833	0.945258	1798	3	0.51589
SLC13A1	4	0.033655	0.086855	0.945258	1799	3	0.63084
ANO9	4	0.033683	0.086917	0.945421	1800	3	0.65183
Non-Targeting_76799	1	0.033712	0.033652	0.738872	1801	1	1.1054
C4orf29	4	0.03375	0.087064	0.945569	1802	2	0.24789
PRKCE	4	0.033797	0.08716	0.945569	1803	3	0.50727
UBA1	4	0.033801	0.087164	0.945569	1804	2	-1.5874
IMPA2	4	0.033803	0.087166	0.945569	1805	3	0.5795
SPC24	2	0.033856	0.061475	0.890765	1806	1	-0.61511
GBP2	4	0.033902	0.087371	0.946446	1807	3	0.43788
PRAMEF2	4	0.033908	0.087388	0.946446	1808	3	0.63669
ARIH2OS	4	0.033945	0.087485	0.946986	1809	3	0.67268
FBXO17	4	0.034023	0.087643	0.947024	1810	2	0.49261
HES7	4	0.034031	0.087663	0.947024	1811	3	0.61287
AP2A2	4	0.034088	0.087782	0.947024	1812	3	0.64156
PDPR	4	0.034122	0.087844	0.947024	1813	2	0.41369
SFN	4	0.03413	0.087862	0.947024	1814	2	0.022411
PIK3CD	4	0.03413	0.087862	0.947024	1815	2	0.2213
TMEM243	4	0.034149	0.087906	0.947024	1816	2	0.35801
EMB	4	0.034152	0.087912	0.947024	1817	3	0.57556
APOLD1	4	0.034209	0.088031	0.947282	1818	3	0.73021
CHPT1	4	0.034275	0.08817	0.947922	1819	2	0.4853
SYT5	4	0.034295	0.088206	0.947922	1820	3	0.69394
OPN1MW2	4	0.034307	0.088231	0.947922	1821	3	0.55105
C4orf45	4	0.034448	0.088521	0.950249	1822	3	0.69003
MTPN	4	0.034458	0.088543	0.950249	1823	1	-0.14259
TSPAN7	4	0.034491	0.088611	0.950477	1824	3	0.51312
ZNF528	4	0.03452	0.088663	0.950529	1825	3	0.48287
USP43	4	0.034658	0.088929	0.952636	1826	3	0.42882
OSTM1	4	0.034711	0.089038	0.952636	1827	3	0.51108
PRY	3	0.034714	0.086055	0.945064	1828	2	0.81199
CYB5D1	4	0.034716	0.089049	0.952636	1829	3	0.53206
OR10G3	4	0.034761	0.08914	0.953044	1830	3	0.73031
RLIM	4	0.034782	0.089182	0.953044	1831	2	0.38093
RPAP1	4	0.034863	0.089355	0.953882	1832	1	-0.36846
NPY	4	0.034896	0.089425	0.954117	1833	3	0.58811
DYNLT1	4	0.034951	0.089533	0.954766	1834	2	0.46566
MYLK3	4	0.035007	0.089637	0.955023	1835	3	0.67008
RPP25L	4	0.035015	0.089652	0.955023	1836	2	0.045043
AIFM3	4	0.035065	0.089773	0.955802	1837	2	0.27119
FBXO25	4	0.035111	0.089871	0.95587	1838	2	0.34318
ESAM	4	0.035112	0.089874	0.95587	1839	3	0.45926
Non-Targeting_76944	1	0.035205	0.035141	0.746726	1840	1	1.0692
GMFB	4	0.035267	0.090219	0.958526	1841	2	0.2392
RYR1	4	0.035318	0.09032	0.959092	1842	3	0.83748
KCNK3	4	0.035356	0.090404	0.959427	1843	2	0.23088
Non-Targeting_77112	1	0.035374	0.035311	0.746726	1844	1	1.1549
LYPLAL1	4	0.035378	0.090447	0.959427	1845	3	0.53428
WDR88	4	0.035419	0.090527	0.959767	1846	2	0.53687
BEND4	4	0.035527	0.090736	0.961478	1847	3	0.49275
KCNN3	4	0.035569	0.090811	0.961765	1848	3	0.61597
SERPINF2	4	0.035601	0.090876	0.961831	1849	3	0.56392
SRR	4	0.035621	0.090913	0.961831	1850	2	0.093834
WDR27	4	0.035666	0.091004	0.962288	1851	3	0.58572
GPR137	4	0.035752	0.091175	0.96313	1852	3	0.73762
WDR17	4	0.035769	0.091208	0.96313	1853	3	0.65112
CPEB3	4	0.03581	0.091297	0.96313	1854	3	0.57561
ACBD3	4	0.035816	0.091308	0.96313	1855	3	0.6639
CC2D2A	4	0.035823	0.091323	0.96313	1856	1	0.0065802
Non-Targeting_76949	1	0.03588	0.035795	0.746726	1857	1	1.1215
MAP3K2	4	0.035891	0.091459	0.963143	1858	3	0.70846
TSPEAR	4	0.035919	0.091523	0.963143	1859	3	0.47698
PIGW	4	0.035937	0.091563	0.963143	1860	3	0.68473
PRMT3	4	0.035982	0.091648	0.963143	1861	3	0.5229
LOC101927572	4	0.036008	0.091707	0.963143	1862	3	0.59491
CRP	4	0.036008	0.091707	0.963143	1863	3	0.55854
KIAA1614	4	0.036031	0.091755	0.963143	1864	3	0.72879
PEG3	4	0.036076	0.091851	0.963609	1865	2	0.29232
FGF6	4	0.036128	0.091954	0.963716	1866	3	0.73955
NPHP1	4	0.036203	0.092116	0.964903	1867	2	0.4827
MPZ	4	0.036227	0.092163	0.964903	1868	1	-0.022087
HIST2H4A	4	0.03632	0.092346	0.965521	1869	3	0.59695
TRIM40	4	0.036328	0.092361	0.965521	1870	1	-0.16752
KRT35	4	0.036343	0.092387	0.965521	1871	2	0.4774
ITLN2	4	0.036354	0.092414	0.965521	1872	3	0.70146
C1orf185	4	0.036386	0.092476	0.965673	1873	3	0.53622
PPM1E	4	0.036473	0.092664	0.966322	1874	2	0.66647
CPB1	4	0.036475	0.092668	0.966322	1875	3	0.61172
CFB	4	0.03648	0.092683	0.966322	1876	2	0.13546
LRRC75A	4	0.036565	0.092865	0.966473	1877	3	0.57131
FAM20C	4	0.03658	0.092889	0.966473	1878	3	0.36906
GRPEL1	4	0.03658	0.092889	0.966473	1879	1	-1.0436
SLC39A12	4	0.036721	0.093162	0.96802	1880	3	0.51519
PODNL1	4	0.036732	0.093186	0.96802	1881	2	0.037981
LOC101928436	4	0.036733	0.093187	0.96802	1882	2	0.50421
BCAP29	4	0.036755	0.093231	0.96802	1883	2	0.51458
RARA	4	0.036883	0.093507	0.970392	1884	2	-0.046154
PCDHGA1	4	0.036913	0.093565	0.970448	1885	3	0.48848
DEFB134	4	0.036937	0.093622	0.970448	1886	3	0.60441
ARHGEF38	4	0.036979	0.093709	0.970448	1887	3	0.59619
CXorf21	4	0.037016	0.093792	0.970448	1888	2	0.48031
CCND1	4	0.037039	0.093838	0.970448	1889	3	0.81199
TOR2A	4	0.037081	0.093919	0.970448	1890	3	0.5192
PRKG1	4	0.037087	0.093931	0.970448	1891	3	0.66065
IFT27	4	0.03713	0.094007	0.970448	1892	3	0.53389
ARRDC4	4	0.037136	0.094019	0.970448	1893	1	-0.026176
EPHB2	4	0.037287	0.094342	0.970448	1894	2	0.093607
RSPH6A	4	0.037288	0.094346	0.970448	1895	3	0.72465
GRHPR	4	0.03731	0.094382	0.970448	1896	2	0.63397
ERF	4	0.037332	0.094438	0.970448	1897	2	0.59154
CORO6	4	0.037354	0.094483	0.970448	1898	2	0.5075
WIPF1	4	0.037388	0.094555	0.970448	1899	1	-0.08854
PTP4A1	4	0.037408	0.094594	0.970448	1900	3	0.69617
C4orf33	4	0.03742	0.094616	0.970448	1901	3	0.55884
ACSL6	4	0.037438	0.094647	0.970448	1902	2	0.29038
ABLIM3	4	0.037444	0.094657	0.970448	1903	3	0.67899
NKX6-3	4	0.037469	0.094707	0.970448	1904	3	0.79061
CPB2	4	0.037505	0.094789	0.970448	1905	3	0.49102
CTSW	4	0.037529	0.09483	0.970448	1906	2	0.52241
FAM177A1	4	0.037605	0.094976	0.970448	1907	2	0.53333
LACRT	4	0.037627	0.09502	0.970448	1908	3	0.578
LHX8	4	0.037638	0.095036	0.970448	1909	2	0.3482
ACSBG2	4	0.037663	0.095088	0.970448	1910	3	0.46928
RPS20	4	0.037716	0.09519	0.970448	1911	1	-1.5579
STS	4	0.037716	0.09519	0.970448	1912	2	0.43783
VRTN	4	0.037755	0.095259	0.970448	1913	3	0.52516
FAM184A	4	0.037767	0.095283	0.970448	1914	3	0.50608
LTBP3	4	0.037792	0.09534	0.970448	1915	2	0.0727
CTRB2	4	0.037842	0.095443	0.970448	1916	3	0.55294
OR2L8	4	0.037852	0.095465	0.970448	1917	3	0.72302
WDR12	4	0.037891	0.095538	0.970448	1918	2	0.36531
MBP	4	0.037901	0.095556	0.970448	1919	3	0.43885
HSD11B1	4	0.03792	0.095589	0.970448	1920	3	0.45306
MPV17	4	0.037943	0.095635	0.970448	1921	2	0.0047031
CSH2	4	0.037953	0.095658	0.970448	1922	3	0.60014
POC5	4	0.037993	0.095731	0.970448	1923	2	0.027647
HMGB3	4	0.038001	0.095747	0.970448	1924	3	0.58143
SCG2	4	0.038044	0.095839	0.970448	1925	3	0.68148
OR2M2	4	0.038067	0.095879	0.970448	1926	2	0.70955
SGCG	4	0.038073	0.095893	0.970448	1927	3	0.48785
OR51V1	4	0.038091	0.095925	0.970448	1928	3	0.69213
ACVRL1	4	0.038094	0.095929	0.970448	1929	2	0.48193
C10orf142	4	0.038097	0.095935	0.970448	1930	3	0.56406
KIAA1328	4	0.038122	0.095996	0.970448	1931	3	0.44319
CHD6	4	0.038133	0.096021	0.970448	1932	2	0.42128
EXOC2	4	0.038168	0.096095	0.970448	1933	3	0.71463
ITGAE	4	0.038189	0.096141	0.970448	1934	3	0.59511
SFXN4	4	0.038195	0.09615	0.970448	1935	2	0.34627
GPR161	4	0.03821	0.096181	0.970448	1936	2	0.4136
SECTM1	4	0.038254	0.096263	0.970448	1937	2	0.34271
MXD1	4	0.038332	0.096408	0.9708	1938	2	0.24741
LIMD2	4	0.038346	0.096437	0.9708	1939	2	0.40206
PLAU	4	0.03838	0.096513	0.970908	1940	3	0.66607
TEAD4	4	0.038397	0.09655	0.970908	1941	2	0.34711
TRIM64	4	0.038478	0.096727	0.97124	1942	3	0.61766
NAP1L1	4	0.038497	0.096773	0.97124	1943	1	0.084609
CACNA2D2	4	0.038503	0.096782	0.97124	1944	3	0.5801
CDH20	4	0.038577	0.096927	0.97124	1945	3	0.57914
EI24	4	0.038597	0.096973	0.97124	1946	2	0.53542
ZBED9	4	0.038658	0.097098	0.97124	1947	3	0.51917
SIGLEC7	4	0.038664	0.097113	0.97124	1948	2	0.39071
CLCNKB	4	0.038692	0.097171	0.97124	1949	2	0.40622
Non-Targeting_76624	1	0.038735	0.038639	0.762051	1950	1	1.0038
LCE4A	4	0.038749	0.097285	0.97124	1951	3	0.53369
IGFALS	4	0.038769	0.097323	0.97124	1952	3	0.44421
DLG1	4	0.0388	0.09739	0.97124	1953	1	0.20139
TRH	4	0.0388	0.09739	0.97124	1954	3	0.43721
PNPO	4	0.03883	0.097446	0.97124	1955	3	0.58712
PHKA1	4	0.038831	0.097447	0.97124	1956	3	0.54746
AMN	4	0.03885	0.097492	0.97124	1957	2	-0.041553
HS3ST2	4	0.038864	0.097516	0.97124	1958	2	0.5821
Non-Targeting_76564	1	0.039008	0.038912	0.763502	1959	1	1.0565
LOC100506422	4	0.039018	0.097811	0.97124	1960	3	0.49104
PANK3	4	0.039031	0.097834	0.97124	1961	2	0.52675
FAM151B	4	0.039092	0.097966	0.97124	1962	3	0.60063
GTSF1L	4	0.039102	0.097989	0.97124	1963	1	-0.096815
DGAT2	4	0.039117	0.098015	0.97124	1964	3	0.57912
RAB31	4	0.039198	0.098162	0.97124	1965	3	0.49713
ASB11	4	0.039209	0.098181	0.97124	1966	2	0.060286
DYNC2LI1	4	0.039242	0.098253	0.97124	1967	3	0.51461
EHD1	4	0.039253	0.098276	0.97124	1968	1	-1.5612
KLHL30	4	0.039286	0.098354	0.97124	1969	3	0.56723
TMTC2	4	0.039354	0.0985	0.97124	1970	3	0.47625
ZNF503	4	0.039388	0.098573	0.97124	1971	2	0.61718
MUC5AC	4	0.039421	0.098643	0.97124	1972	2	0.59722
TUBB	3	0.039514	0.096443	0.9708	1973	1	-1.885
SLC3A1	4	0.039606	0.099033	0.97124	1974	3	0.47405
GNG11	4	0.039637	0.099099	0.97124	1975	3	0.5404
FAM169A	4	0.039656	0.099145	0.97124	1976	2	0.18259
MUC12	4	0.03969	0.099204	0.97124	1977	2	0.41784
MFSD11	4	0.039707	0.099238	0.97124	1978	1	-0.45824
SAMHD1	4	0.039725	0.099279	0.97124	1979	3	0.48628
GAL3ST3	4	0.039731	0.09929	0.97124	1980	3	0.58034
STUB1	4	0.039735	0.099301	0.97124	1981	2	0.62873
GLP1R	4	0.039757	0.099345	0.97124	1982	2	0.30819
KLRC1	4	0.039807	0.099456	0.97124	1983	2	-0.26273
RANBP9	4	0.039825	0.099498	0.97124	1984	3	0.72365
GLRX	4	0.039838	0.099522	0.97124	1985	3	0.49735
FAM189A1	4	0.039881	0.099612	0.97124	1986	2	0.38608
MAPK8	4	0.039904	0.099667	0.97124	1987	3	0.76786
KCNH7	4	0.039949	0.099757	0.97124	1988	2	0.52596
ARHGAP11A	4	0.039958	0.099785	0.97124	1989	2	-0.012753
FYB	4	0.040009	0.099876	0.97124	1990	1	-0.73993
FRMD4A	4	0.040015	0.099887	0.97124	1991	3	0.60333
ARVCF	4	0.040039	0.099934	0.97124	1992	3	0.61189
ZNF232	4	0.04005	0.09995	0.97124	1993	2	0.39261
L3HYPDH	4	0.040059	0.099979	0.97124	1994	2	0.41487
IBSP	4	0.040072	0.1	0.97124	1995	3	0.55639
RHOQ	4	0.040072	0.1	0.97124	1996	2	0.71238
PCDHGB7	4	0.040084	0.10002	0.97124	1997	3	0.47398
PRDM7	4	0.040106	0.10006	0.97124	1998	2	0.44186
USE1	4	0.04016	0.10016	0.97124	1999	2	0.22644
[truncated: 18,113 more rows]

## Sheet: CRISPR activation screen
id	num	pos|score	pos|p-value	pos|fdr	pos|rank	pos|goodsgrna	pos|lfc
PRDM1	3	4.9147e-09	2.6211e-07	0.00495	1	3	1.7208
MARCO	3	5.1414e-07	1.3106e-06	0.012376	2	2	1.1238
SLCO1B3	3	2.6638e-06	9.1739e-06	0.048267	3	2	1.345
BMPR2	3	3.4062e-06	1.0222e-05	0.048267	4	2	1.1904
PLAUR	3	4.7411e-06	1.5989e-05	0.060396	5	3	0.9258
SERPINE1	3	1.1356e-05	4.1676e-05	0.105061	6	2	0.91345
MFGE8	3	1.1771e-05	4.3248e-05	0.105061	7	2	1.0204
ZNF322	3	1.3503e-05	4.7442e-05	0.105061	8	2	0.8914
KIF18A	3	1.4646e-05	5.0063e-05	0.105061	9	3	1.2316
ZFP37	3	2.1185e-05	6.9459e-05	0.129855	10	3	1.0503
CCNE2	3	2.4243e-05	7.7847e-05	0.129855	11	3	1.1379
USP54	3	2.6428e-05	8.5186e-05	0.129855	12	1	0.0036215
PRAG1	3	2.8146e-05	8.938e-05	0.129855	13	3	1.0273
SLC13A2	3	3.9717e-05	0.00012555	0.169378	14	3	0.80188
CHMP4C	3	4.4313e-05	0.00014023	0.176568	15	3	1.0966
NEDD1	3	6.8426e-05	0.00021152	0.2489	16	2	1.153
NCAM1	3	7.6031e-05	0.00023511	0.2489	17	3	0.63625
AQP11	3	7.6507e-05	0.00023721	0.2489	18	3	0.5557
DACT1	3	9.1188e-05	0.00027443	0.268069	19	3	1.0969
TIMD4	3	9.4417e-05	0.00028387	0.268069	20	3	0.68163
EBF3	3	0.00013213	0.00040339	0.336418	21	3	0.8442
NELL1	3	0.00013456	0.00040863	0.336418	22	3	0.78521
ARL5B	3	0.00013498	0.00040968	0.336418	23	3	0.73768
KIF14	3	0.00015165	0.00046472	0.365718	24	3	0.89611
ENPP2	3	0.00017054	0.00052082	0.393465	25	3	0.69856
ZEB2	3	0.00018498	0.00056013	0.399045	26	1	0.026279
KCNJ8	3	0.00019472	0.00058398	0.399045	27	3	0.77251
CDCP1	3	0.00019933	0.00059159	0.399045	28	3	0.69694
KIF2C	3	0.00022276	0.00066602	0.433766	29	3	1.5356
MRPL33	3	0.00025947	0.00077139	0.485644	30	3	1.015
GABBR1	3	0.000273	0.0008149	0.496487	31	3	0.65987
NSL1	3	0.00032356	0.00096378	0.568843	32	3	0.82085
TM9SF4	3	0.00037049	0.0011058	0.632913	33	3	0.61331
ENPEP	3	0.00039637	0.0011714	0.641443	34	2	1.0791
C17orf112	3	0.00040217	0.0011887	0.641443	35	3	0.70922
SMC4	3	0.00045752	0.0013617	0.703372	36	3	0.77687
CDC42EP4	3	0.00046224	0.0013779	0.703372	37	3	0.55405
IQCJ	3	0.00050205	0.0014733	0.732282	38	2	0.33756
FZD3	3	0.00053391	0.0015603	0.750619	39	3	0.56979
BASP1	3	0.00054336	0.0015897	0.750619	40	3	0.57128
FAM186B	3	0.00060772	0.00177	0.755607	41	3	0.25623
FSCB	3	0.00061664	0.0018041	0.755607	42	3	0.52097
RPL26L1	3	0.00063892	0.0018665	0.755607	43	3	0.54249
TMEM89	3	0.0006391	0.0018665	0.755607	44	2	0.73155
APOA2	3	0.00065393	0.0019095	0.755607	45	3	0.52755
RTL5	3	0.00066055	0.0019304	0.755607	46	1	-0.089287
CNST	3	0.00066918	0.0019525	0.755607	47	3	0.52639
CDH12	3	0.00067202	0.0019603	0.755607	48	3	0.74442
CBLN2	3	0.00071339	0.0020636	0.779505	49	2	0.26621
CRTC3	3	0.00076622	0.0022146	0.820132	50	3	1.0769
ELN	3	0.00081904	0.0023608	0.840091	51	2	0.78574
TCP11	3	0.00082418	0.0023713	0.840091	52	3	0.77528
TPRG1	3	0.00084944	0.0024421	0.840091	53	2	0.71824
WT1	3	0.00088266	0.0025359	0.840091	54	3	0.60116
SCPEP1	3	0.00089939	0.0025842	0.840091	55	2	0.82292
SDHB	3	0.00092164	0.0026486	0.840091	56	3	0.93258
VCAN	3	0.00092469	0.0026586	0.840091	57	2	0.17721
CAPN1	3	0.00094703	0.0027283	0.840091	58	3	0.84357
TFCP2L1	3	0.00095447	0.0027451	0.840091	59	3	0.80234
CHPF	2	0.00097416	0.0018261	0.755607	60	2	0.83732
WDR43	3	0.00097651	0.0028007	0.840091	61	3	0.74056
ITFG2	3	0.00097695	0.0028017	0.840091	62	2	0.83015
FKBP15	3	0.00097752	0.0028022	0.840091	63	2	1.2151
PLEKHH3	3	0.0010104	0.0028929	0.849629	64	3	0.73176
CELF2	3	0.0010303	0.0029537	0.849629	65	1	-0.087595
ARHGAP20	3	0.0010498	0.0030193	0.849629	66	3	0.91226
LDHA	3	0.0010518	0.0030256	0.849629	67	2	0.67632
HNRNPD	3	0.0010832	0.0031115	0.849629	68	2	0.40063
METTL14	3	0.001084	0.0031141	0.849629	69	3	0.62785
ZNF764	3	0.0011156	0.0031938	0.849629	70	3	0.59158
C8orf33	3	0.0011201	0.0032064	0.849629	71	3	0.58262
PLCH2	3	0.001136	0.0032531	0.849629	72	2	0.20922
UQCR11	3	0.0011682	0.0033459	0.849629	73	2	0.69862
ARMC12	3	0.0011953	0.0034182	0.849629	74	3	0.47032
ATP6V0C	3	0.0012102	0.0034559	0.849629	75	3	0.42908
ZBTB16	3	0.0012118	0.0034607	0.849629	76	2	0.70912
PRDM8	3	0.0012417	0.0035414	0.849629	77	3	0.59559
DOK5	3	0.0012733	0.0036274	0.849629	78	3	0.93496
PTPN12	3	0.0012884	0.0036672	0.849629	79	3	0.65993
PSMA2	3	0.0012944	0.0036845	0.849629	80	1	0.047375
CYP2A7	3	0.0013101	0.0037233	0.849629	81	2	0.76331
IQSEC2	3	0.0013298	0.0037804	0.849629	82	2	0.67493
NPBWR2	3	0.0013298	0.0037804	0.849629	83	3	0.44718
AHCY	3	0.001332	0.0037857	0.849629	84	2	0.78149
BUB1	3	0.0013472	0.003826	0.849629	85	2	0.83851
ATN1	3	0.0013651	0.0038748	0.849629	86	3	0.66237
SIVA1	3	0.0013852	0.003923	0.849629	87	2	0.78727
TRAF3IP1	3	0.0014	0.0039587	0.849629	88	1	0.092195
GNAT3	3	0.0014486	0.0040923	0.862101	89	2	0.75174
SRRT	3	0.0014528	0.0041081	0.862101	90	1	-0.001496
ZNF423	3	0.0014878	0.0042066	0.866124	91	3	0.68309
ZMYM2	3	0.001497	0.0042381	0.866124	92	3	0.6992
CACNA1S	3	0.0015056	0.0042648	0.866124	93	1	0.14121
CEACAM1	3	0.001545	0.0043822	0.878843	94	3	0.73266
FGF3	3	0.0015584	0.0044205	0.878843	95	1	-0.099408
BCS1L	3	0.0015867	0.0045049	0.882249	96	3	0.6982
FARSA	3	0.0016035	0.00455	0.882249	97	2	0.70837
STK11IP	3	0.0016112	0.0045778	0.882249	98	2	0.25851
JUN	3	0.0016276	0.0046312	0.883538	99	3	0.82613
POLE4	3	0.0017168	0.004875	0.896834	100	2	0.20767
ATF5	3	0.0017185	0.0048792	0.896834	101	3	0.46945
MTFP1	3	0.0017385	0.0049348	0.896834	102	2	0.71511
CCDC149	3	0.0017435	0.0049458	0.896834	103	2	0.68401
ANXA9	3	0.0017636	0.0050055	0.896834	104	3	0.70402
NDUFS2	3	0.0017737	0.0050333	0.896834	105	2	0.84145
PLD4	3	0.0018067	0.0051245	0.900491	106	3	0.79295
GDF11	3	0.0018224	0.0051665	0.900491	107	2	0.15484
COLGALT2	3	0.0018324	0.0051969	0.900491	108	3	0.55086
C7orf65	3	0.0018752	0.0053143	0.908081	109	1	-0.26058
NQO1	3	0.001884	0.0053368	0.908081	110	2	0.73895
ATXN7	3	0.001928	0.0054613	0.90945	111	2	0.16069
CXorf36	3	0.0019554	0.0055476	0.90945	112	3	0.43673
ADAMTS16	3	0.0019808	0.0056032	0.90945	113	2	0.16649
DGUOK	3	0.0019928	0.0056304	0.90945	114	3	0.50114
NKG7	3	0.0020299	0.0057358	0.90945	115	2	0.6492
SIGLEC1	3	0.0020326	0.0057431	0.90945	116	3	0.68294
HGC6.3	3	0.0020336	0.0057457	0.90945	117	3	0.24042
PPDPF	3	0.0020462	0.0057777	0.90945	118	3	0.65927
LIN37	3	0.0020864	0.0058815	0.90945	119	1	0.096926
CD180	3	0.002101	0.0059187	0.90945	120	3	0.51211
TSTD2	3	0.0021028	0.005925	0.90945	121	3	0.50322
SALL2	3	0.0021391	0.0060246	0.90945	122	1	0.080826
CRYL1	3	0.0021526	0.0060561	0.90945	123	3	0.52326
CARD11	3	0.0021765	0.0061279	0.90945	124	3	0.63434
ATF6B	3	0.0021791	0.0061342	0.90945	125	3	0.48283
ARHGEF37	3	0.0021919	0.0061677	0.90945	126	3	0.52919
ZNF57	3	0.0022036	0.0062034	0.90945	127	3	0.74068
AKAP1	3	0.0022447	0.006315	0.90945	128	1	0.13632
CADM4	3	0.0022492	0.0063271	0.90945	129	3	0.43019
SRRD	3	0.0022519	0.0063329	0.90945	130	3	0.52
FAM117A	3	0.0022688	0.006369	0.90945	131	3	0.76756
ICAM3	3	0.0022917	0.006434	0.90945	132	2	0.75906
TADA2B	3	0.0022975	0.0064524	0.90945	133	2	0.2133
BICDL1	3	0.0023175	0.0065179	0.909936	134	2	0.56827
TGFA	3	0.0023502	0.0066091	0.909936	135	2	0.38636
FAM122B	3	0.0023624	0.0066458	0.909936	136	2	0.75529
DTX3L	3	0.0023902	0.0067093	0.909936	137	2	0.67835
CES1	3	0.0023918	0.0067145	0.909936	138	3	0.48841
PNKD	3	0.0024048	0.0067449	0.909936	139	2	0.72846
RARB	3	0.0024558	0.0068775	0.921249	140	1	-0.15126
RNF148	3	0.0025086	0.0070227	0.928446	141	1	0.12587
ANKH	3	0.0025613	0.0071648	0.928446	142	2	0.24021
LRP5	2	0.002572	0.0049882	0.896834	143	2	1.1333
RAP2A	3	0.002575	0.0072041	0.928446	144	3	0.40277
C14orf180	3	0.0025859	0.0072377	0.928446	145	3	0.5743
METTL15	3	0.0026141	0.0073116	0.928446	146	1	0.0008087
POLR3E	3	0.0026179	0.0073221	0.928446	147	3	0.43252
PAQR3	3	0.0026401	0.0073829	0.928446	148	3	0.40417
KRT80	3	0.0026421	0.0073897	0.928446	149	3	0.58147
KLF1	3	0.0026668	0.0074589	0.928446	150	2	0.64247
HES6	3	0.0026669	0.0074589	0.928446	151	2	0.72594
TBX3	3	0.002673	0.007472	0.928446	152	2	0.63014
CDC14A	3	0.0027571	0.0076969	0.940882	153	3	0.75402
PRR3	3	0.002761	0.0077084	0.940882	154	3	0.44951
KIF20A	3	0.0027662	0.0077215	0.940882	155	3	0.61415
ANGPTL1	3	0.0028425	0.0079349	0.949013	156	2	0.79818
AKR1B15	3	0.0028779	0.0080418	0.949013	157	1	-0.078032
AHRR	3	0.0028995	0.0081042	0.949013	158	3	0.44685
PLAA	3	0.0029098	0.0081336	0.949013	159	2	0.62346
CENPC	3	0.0029306	0.008187	0.949013	160	3	0.2321
FER1L5	3	0.0029454	0.0082264	0.949013	161	2	0.75286
FANCB	3	0.0029834	0.0083265	0.949013	162	2	0.68348
FAM219A	3	0.0029858	0.0083349	0.949013	163	3	0.45476
PPT2	3	0.0030335	0.0084633	0.949013	164	2	0.72692
PROM1	3	0.0030361	0.0084733	0.949013	165	2	0.37882
SLC35B1	3	0.0030682	0.0085503	0.949013	166	3	0.56314
OPRD1	3	0.0030738	0.0085624	0.949013	167	3	0.47807
ELAVL4	3	0.0030889	0.0086049	0.949013	168	1	0.13592
C3orf79	3	0.0031334	0.008737	0.949013	169	3	0.42881
ADCY4	3	0.0031416	0.0087579	0.949013	170	2	0.43554
XPA	3	0.0031447	0.008764	0.949013	171	2	0.71001
ANK3	3	0.0031564	0.0087951	0.949013	172	2	0.678
SMOX	3	0.0031732	0.0088376	0.949013	173	3	0.65927
USP17L2	3	0.0031835	0.0088659	0.949013	174	3	0.45757
KRT18	3	0.0031867	0.0088727	0.949013	175	2	0.57235
ZRANB1	3	0.0031869	0.0088733	0.949013	176	3	0.56675
RYR3	3	0.0031968	0.0088937	0.949013	177	3	0.79411
HCAR1	3	0.0032694	0.0090877	0.951852	178	3	0.41218
FAM46A	3	0.0032999	0.00917	0.951852	179	1	-0.093241
STOM	3	0.003328	0.0092481	0.951852	180	3	0.40877
MINDY4	3	0.0033297	0.0092502	0.951852	181	2	0.66632
MRPS9	3	0.0033357	0.0092654	0.951852	182	3	0.47423
ZDHHC24	3	0.0033526	0.009312	0.951852	183	2	0.30295
RNF145	3	0.0033538	0.0093162	0.951852	184	2	0.59571
LY96	3	0.0033676	0.0093477	0.951852	185	2	0.7258
SIGLEC8	3	0.003378	0.0093739	0.951852	186	3	0.52043
GCSAML	3	0.0034053	0.0094394	0.952553	187	2	0.4358
PAEP	3	0.0034478	0.0095589	0.952553	188	3	0.35188
XIRP2	3	0.0034502	0.0095657	0.952553	189	3	0.51839
HTRA2	3	0.0034581	0.0095825	0.952553	190	2	0.19003
CEBPA	3	0.0035108	0.0097298	0.959725	191	3	0.69547
NUMB	3	0.0036163	0.010011	0.959725	192	1	-0.54752
NT5C3B	3	0.0036545	0.010123	0.959725	193	3	0.40387
ACSL3	3	0.003669	0.010157	0.959725	194	1	-0.088506
VAMP3	3	0.0036784	0.010181	0.959725	195	3	0.48825
FGG	3	0.0036796	0.010183	0.959725	196	3	0.58367
CEP95	3	0.0037043	0.010249	0.959725	197	2	0.67416
FOXK2	3	0.0037217	0.010302	0.959725	198	3	0.23537
P4HTM	3	0.0037264	0.010315	0.959725	199	3	0.64443
C1orf158	3	0.0037417	0.010354	0.959725	200	3	0.49175
SLN	3	0.0037647	0.010419	0.959725	201	3	0.4843
ZBTB24	3	0.0037662	0.010424	0.959725	202	2	0.61364
DNAH2	3	0.0037698	0.010432	0.959725	203	3	0.68931
DNAH6	3	0.0037744	0.010445	0.959725	204	1	-0.30661
GPR153	3	0.0038109	0.010539	0.959725	205	3	0.35798
LGMN	3	0.0038251	0.010576	0.959725	206	3	0.46254
HENMT1	3	0.0038614	0.010666	0.959725	207	3	0.39541
ARFGEF2	3	0.0038655	0.010679	0.959725	208	2	0.68703
SPEM1	3	0.0038799	0.010721	0.959725	209	2	0.32985
C1QTNF5	3	0.0038823	0.010728	0.959725	210	3	0.41264
OTOP1	3	0.00391	0.010805	0.959725	211	2	0.64237
IGSF3	3	0.0039287	0.010847	0.959725	212	2	0.67651
FAM177A1	3	0.0039326	0.010861	0.959725	213	2	0.4291
YLPM1	3	0.0039387	0.010874	0.959725	214	3	0.44153
SULT1A4	3	0.0040225	0.011131	0.962833	215	2	0.55729
RBM28	3	0.004038	0.011166	0.962833	216	3	0.62325
DKK2	3	0.0040603	0.011221	0.962833	217	2	0.60316
LOC100129083	3	0.004072	0.011244	0.962833	218	3	0.46375
DGCR8	3	0.0040907	0.011294	0.962833	219	1	-0.11465
NRG1	3	0.0041435	0.011429	0.962833	220	2	0.16984
CYP11A1	3	0.0041527	0.01145	0.962833	221	3	0.3912
ANKRD13B	3	0.0041561	0.01146	0.962833	222	3	0.38119
FASTKD1	3	0.0041962	0.011565	0.962833	223	1	0.12058
NFE4	3	0.0042134	0.011614	0.962833	224	2	0.60401
SP100	3	0.0042303	0.011664	0.962833	225	3	0.52237
GRIN2D	3	0.0042489	0.011723	0.962833	226	2	0.26636
CDK2AP2	3	0.0042567	0.01175	0.962833	227	3	0.35497
GLRX	3	0.0042598	0.01176	0.962833	228	3	0.61301
GABRR2	3	0.0043293	0.011951	0.962833	229	3	0.52298
FAM212A	3	0.0043391	0.011981	0.962833	230	3	0.38049
THAP7	3	0.0043543	0.012022	0.962833	231	2	0.27801
SRL	3	0.0043849	0.012102	0.962833	232	3	0.75443
C22orf39	3	0.004407	0.012167	0.962833	233	1	0.11436
PQLC1	3	0.0044183	0.012202	0.962833	234	3	0.40593
KRTAP9-9	3	0.0044205	0.012207	0.962833	235	3	0.43398
ACSM3	3	0.0044326	0.012248	0.962833	236	3	0.36567
GTF2I	3	0.0044597	0.012327	0.962833	237	1	0.036248
OBSL1	3	0.0045037	0.012455	0.962833	238	2	0.5571
RCC2	3	0.0045124	0.01248	0.962833	239	2	0.8004
CLDN9	3	0.0045157	0.012489	0.962833	240	3	0.50076
PRPF38A	3	0.0045437	0.012566	0.962833	241	2	0.63974
ATAD3C	3	0.0045651	0.012632	0.962833	242	2	0.27944
RNF43	3	0.0045665	0.012635	0.962833	243	3	0.47024
IVL	3	0.004568	0.012639	0.962833	244	3	0.4462
AFDN	3	0.0045718	0.012653	0.962833	245	2	0.69727
GNG4	3	0.0045758	0.012669	0.962833	246	2	0.74057
WDR3	3	0.0045798	0.012681	0.962833	247	2	0.6938
AHR	3	0.0046178	0.012776	0.962833	248	1	-0.14728
CEACAM3	3	0.0046367	0.01283	0.962833	249	3	0.48651
ASTL	3	0.0046809	0.012946	0.962833	250	2	0.60733
PTP4A1	3	0.0047232	0.013068	0.962833	251	2	0.37841
CCDC155	3	0.0047257	0.013074	0.962833	252	2	0.59988
LOC643802	3	0.0047758	0.013198	0.962833	253	2	0.38678
ARHGAP29	3	0.0047808	0.013208	0.962833	254	3	0.55213
LRRC34	3	0.0048282	0.01333	0.962833	255	2	0.59027
CAVIN4	3	0.0048285	0.01333	0.962833	256	1	-0.039775
SMCHD1	3	0.0048812	0.013473	0.962833	257	1	0.1453
MUC2	3	0.0049033	0.01353	0.962833	258	3	0.62109
FRMD3	3	0.0049111	0.01355	0.962833	259	3	0.57785
TRIT1	3	0.0049194	0.013574	0.962833	260	2	0.70685
EXOC3L2	3	0.0049339	0.013612	0.962833	261	2	0.3565
CCNO	3	0.0049527	0.013667	0.962833	262	2	0.61646
TSEN54	3	0.0049611	0.013691	0.962833	263	2	0.62144
CCDC125	3	0.0049692	0.01371	0.962833	264	3	0.45584
GTPBP1	3	0.0049695	0.013711	0.962833	265	2	0.63426
MXI1	3	0.0049866	0.013749	0.962833	266	2	0.1621
STK17A	3	0.0050393	0.013894	0.962833	267	2	0.23457
PRAMEF33	3	0.0050419	0.0139	0.962833	268	3	0.3367
ARL8B	3	0.0050492	0.013917	0.962833	269	2	0.56989
PFKL	3	0.0050683	0.01398	0.962833	270	3	0.38114
LOC643936	3	0.0050746	0.013999	0.962833	271	2	0.60932
PTGFRN	3	0.0050957	0.014051	0.962833	272	2	0.5693
TCF7	3	0.0051106	0.014096	0.962833	273	3	0.37925
TMEM190	3	0.0051254	0.014141	0.962833	274	2	0.71285
TYRO3	3	0.0051326	0.014161	0.962833	275	3	0.53888
MTHFR	3	0.0051339	0.014165	0.962833	276	2	0.65449
FAM110D	3	0.005172	0.01426	0.962833	277	3	0.39182
AMN	3	0.0051973	0.014331	0.962833	278	3	0.49806
AP1S2	3	0.00525	0.01447	0.962833	279	2	0.35899
BTG2	3	0.0052634	0.014503	0.962833	280	3	0.36541
NOD2	3	0.0053026	0.01461	0.962833	281	1	-0.11568
CYP2C8	3	0.0053075	0.014627	0.962833	282	3	0.37717
ZNF726	3	0.0053485	0.014734	0.962833	283	2	0.6342
TIGD5	3	0.0053553	0.014749	0.962833	284	2	0.54505
SERPINH1	3	0.005408	0.014875	0.962833	285	2	0.21569
FGF7	3	0.0054606	0.015016	0.962833	286	2	0.51119
PYCR1	3	0.0054662	0.015028	0.962833	287	2	0.69173
SUPT3H	3	0.0055133	0.015143	0.962833	288	1	-0.13169
KYNU	3	0.0055659	0.015275	0.962833	289	2	0.2495
LST1	3	0.0055931	0.015348	0.962833	290	3	0.48213
ACOX1	3	0.0056516	0.015506	0.962833	291	2	0.55544
FASN	3	0.0056676	0.015545	0.962833	292	3	0.39729
CNBD1	3	0.0056979	0.01564	0.962833	293	3	0.38035
DDX10	3	0.0057054	0.015661	0.962833	294	3	0.32019
SNRPF	3	0.0057239	0.015703	0.962833	295	2	0.29582
KDM3B	3	0.00575	0.015771	0.962833	296	3	0.5841
SEPT2	3	0.0057766	0.015845	0.962833	297	2	0.2687
SCLY	3	0.0058175	0.01596	0.962833	298	2	0.55421
OR4F21	3	0.0058401	0.016014	0.962833	299	2	0.71482
CLASP1	3	0.0058605	0.016059	0.962833	300	2	0.60777
ABHD17B	3	0.0058819	0.016114	0.962833	301	2	0.64008
SLC4A2	3	0.0058828	0.016116	0.962833	302	3	0.38173
APOA5	3	0.0058854	0.016123	0.962833	303	2	0.62681
PLEC	3	0.0059009	0.016159	0.962833	304	3	0.38297
USP9X	3	0.0059218	0.016221	0.962833	305	2	0.59677
OR2T29	3	0.00594	0.01627	0.962833	306	2	0.62978
SPDEF	3	0.0059766	0.016361	0.962833	307	2	0.64996
SFRP4	3	0.0059789	0.01637	0.962833	308	3	0.3257
RBM38	3	0.0059872	0.016392	0.962833	309	2	0.3123
KAT2B	3	0.0059949	0.016414	0.962833	310	2	0.67823
TULP1	3	0.0060178	0.01648	0.962833	311	2	0.64157
PRSS42	3	0.0060546	0.016563	0.962833	312	2	0.57781
TSPYL2	3	0.0060593	0.016579	0.962833	313	3	0.45632
RNF214	3	0.0060925	0.016656	0.962833	314	1	-0.053521
OR11H12	3	0.0061192	0.016738	0.962833	315	2	0.62848
MANSC1	3	0.0061451	0.016804	0.962833	316	1	0.028213
DUSP16	3	0.0061654	0.016861	0.962833	317	3	0.41649
TMUB1	3	0.0061655	0.016861	0.962833	318	3	0.63774
RMND5B	3	0.0061748	0.016884	0.962833	319	2	0.57851
CELF4	3	0.0061958	0.016945	0.962833	320	2	0.61769
C5orf51	3	0.0061977	0.016949	0.962833	321	2	0.25864
F13A1	3	0.0062121	0.016981	0.962833	322	2	0.6428
RPUSD3	3	0.0062167	0.016997	0.962833	323	3	0.55454
GLCCI1	3	0.0062504	0.017082	0.962833	324	1	-0.018459
FOPNL	3	0.0062528	0.01709	0.962833	325	3	0.59873
CYP2F1	3	0.006278	0.017152	0.962833	326	3	0.45568
OR5L1	3	0.0062868	0.017172	0.962833	327	2	0.70821
HAND1	3	0.0062915	0.017182	0.962833	328	2	0.58101
PDE1B	3	0.0063014	0.017212	0.962833	329	3	0.45468
TEX19	3	0.006303	0.017218	0.962833	330	1	0.085128
GRAPL	3	0.0063339	0.017295	0.962833	331	3	0.49394
FNDC8	3	0.0063809	0.017433	0.962833	332	2	0.90256
AP4S1	3	0.0064083	0.0175	0.962833	333	2	0.24671
HACE1	3	0.0064093	0.017502	0.962833	334	3	0.68066
POMP	3	0.006414	0.017513	0.962833	335	2	0.53036
KIF1B	3	0.0064596	0.017628	0.962833	336	3	0.38646
DEF8	3	0.0065135	0.01775	0.962833	337	1	0.036976
TFPT	3	0.0065233	0.01778	0.962833	338	3	0.69403
SAP25	3	0.0065545	0.017862	0.962833	339	3	0.39474
LDLRAD4	3	0.0065661	0.017894	0.962833	340	1	-0.19323
IDI2	3	0.0065962	0.017972	0.962833	341	3	0.45314
KANK2	3	0.0066335	0.018078	0.962833	342	2	0.62594
RASA4	3	0.0066559	0.018139	0.962833	343	3	0.36267
MUC5AC	3	0.0066817	0.018197	0.962833	344	2	0.64983
GDNF	3	0.0066865	0.018208	0.962833	345	2	0.56285
CSF3	3	0.006724	0.018302	0.962833	346	3	0.2378
AGPS	3	0.0067301	0.018322	0.962833	347	3	0.55812
PTPRH	3	0.0067766	0.018457	0.962833	348	1	0.10936
SLC7A14	3	0.0067883	0.018494	0.962833	349	2	0.62234
CCDC184	3	0.0068142	0.018561	0.962833	350	3	0.416
OAS1	3	0.0068664	0.018703	0.962833	351	3	0.64609
KLHL5	3	0.0068811	0.018743	0.962833	352	2	0.67051
PDGFC	3	0.0068819	0.018744	0.962833	353	1	-0.017727
VDR	3	0.0069039	0.018805	0.962833	354	3	0.36995
WDR41	3	0.0069345	0.018885	0.962833	355	1	-0.52699
COL6A2	3	0.0070397	0.019151	0.962833	356	2	0.36456
STK10	3	0.0070535	0.019185	0.962833	357	2	0.52904
CETP	3	0.0070923	0.019288	0.962833	358	2	0.41088
TRIM13	3	0.0071012	0.019313	0.962833	359	3	0.44314
CARNS1	3	0.0071031	0.019317	0.962833	360	2	0.52415
LBP	3	0.0071345	0.0194	0.962833	361	3	0.36404
CRIPT	3	0.0071449	0.019428	0.962833	362	1	-0.19567
EXOC3	3	0.0071729	0.019506	0.962833	363	2	0.59299
PPP1R17	3	0.0071929	0.019567	0.962833	364	2	0.66117
DSG1	3	0.0072501	0.019716	0.962833	365	2	0.4654
LANCL2	3	0.0072781	0.019777	0.962833	366	2	0.55044
ACLY	3	0.0073027	0.019843	0.962833	367	1	-0.21322
DNTTIP2	3	0.0073082	0.019859	0.962833	368	3	0.361
SUMO4	3	0.0073441	0.019947	0.962833	369	3	0.50548
DAGLA	3	0.0073487	0.019958	0.962833	370	2	0.63373
C12orf80	3	0.0073553	0.019972	0.962833	371	3	0.48659
NKAIN1	3	0.0073882	0.02005	0.962833	372	3	0.35414
SOX17	3	0.0074079	0.020097	0.962833	373	2	0.15454
C17orf47	3	0.0074626	0.020245	0.962833	374	3	0.37333
TEX101	3	0.0075131	0.02038	0.962833	375	1	-0.052722
SLC16A13	3	0.0075471	0.020472	0.962833	376	2	0.63231
ABCC4	3	0.0075657	0.020518	0.962833	377	2	0.59634
UCHL1	3	0.0076183	0.020659	0.962833	378	2	0.39193
SC5D	3	0.0076416	0.020708	0.962833	379	3	0.51424
NFAM1	3	0.0076468	0.020723	0.962833	380	3	0.41198
ZGLP1	3	0.0076519	0.020739	0.962833	381	3	0.53545
METTL11B	3	0.007656	0.020749	0.962833	382	3	0.44287
CACTIN	3	0.0076708	0.020794	0.962833	383	2	0.33696
TST	3	0.0076827	0.02083	0.962833	384	3	0.39075
GINS4	3	0.0076961	0.020868	0.962833	385	3	0.39501
ZNF100	3	0.0077222	0.020934	0.962833	386	2	0.78696
NSUN2	3	0.0077234	0.020936	0.962833	387	2	0.55134
RBM24	3	0.007776	0.021065	0.962833	388	3	0.21976
TSC22D3	3	0.0078052	0.021157	0.962833	389	2	0.94179
KLF12	3	0.0078104	0.021174	0.962833	390	2	0.61096
SLC25A24	3	0.0078152	0.021187	0.962833	391	3	0.49265
TCEAL7	3	0.0078286	0.021218	0.962833	392	2	0.4401
ZNF425	3	0.0078312	0.021226	0.962833	393	3	0.57932
ACSM2A	3	0.007836	0.021238	0.962833	394	3	0.46449
AMBP	3	0.0078506	0.021275	0.962833	395	3	0.41275
RANBP1	3	0.0078812	0.021353	0.962833	396	1	-0.12727
ORMDL1	3	0.0078965	0.021385	0.962833	397	2	0.56105
CBX5	3	0.0079338	0.021493	0.962833	398	1	-0.36144
OR56A5	3	0.0079673	0.021578	0.962833	399	2	0.60539
ZNF526	3	0.0079713	0.02159	0.962833	400	3	0.39786
P2RY14	3	0.0080389	0.021758	0.962833	401	2	0.50777
RP1	3	0.0080915	0.021901	0.962833	402	1	-0.2324
FOXN2	3	0.008131	0.021991	0.962833	403	3	0.72868
HNRNPCL1	3	0.0081348	0.022007	0.962833	404	3	0.46347
TSPY2	3	0.008144	0.022027	0.962833	405	1	-0.21321
GPR6	3	0.0081966	0.022161	0.962833	406	1	-0.32275
SLC16A6	3	0.0082195	0.022216	0.962833	407	3	0.45432
ANKRD17	3	0.0082492	0.022294	0.962833	408	1	-0.031742
HSPH1	3	0.0082695	0.02235	0.962833	409	3	0.65429
TMEM225	3	0.0083005	0.022424	0.962833	410	3	0.57451
SAMHD1	3	0.0083017	0.022426	0.962833	411	2	0.23271
DDX19A	3	0.0083499	0.022562	0.962833	412	2	0.5634
HRC	3	0.0083543	0.022572	0.962833	413	2	0.23067
OR10A4	3	0.0083714	0.022607	0.962833	414	2	0.7237
DPP7	3	0.0084038	0.02269	0.962833	415	2	0.50354
ITGA5	3	0.0084069	0.022701	0.962833	416	1	0.017943
ZNF101	3	0.0084119	0.022714	0.962833	417	2	0.56574
OR2A2	3	0.0084192	0.02273	0.962833	418	3	0.38541
NR2F1	3	0.0084356	0.02277	0.962833	419	3	0.29128
SFR1	3	0.0084594	0.022834	0.962833	420	1	0.10414
SLC25A1	3	0.0085037	0.022942	0.962833	421	3	0.59446
CDKN1C	3	0.0085136	0.022966	0.962833	422	3	0.73989
PCGF6	3	0.0085608	0.023092	0.962833	423	2	0.57016
LRRC27	3	0.0085645	0.023102	0.962833	424	1	-0.25484
ALKBH4	3	0.0085688	0.023113	0.962833	425	3	0.39221
CAAP1	3	0.0085989	0.023185	0.962833	426	2	0.64174
C1orf52	3	0.0086171	0.023228	0.962833	427	1	0.12231
GPR183	3	0.0086696	0.023363	0.962833	428	2	0.20584
SMARCC2	3	0.008718	0.023483	0.962833	429	3	0.47293
ZNF625	3	0.0087222	0.023493	0.962833	430	1	-0.12416
NKAIN4	3	0.0087336	0.023514	0.962833	431	3	0.32513
OR5M10	3	0.0087687	0.023594	0.962833	432	3	0.64207
COL2A1	3	0.0087747	0.023616	0.962833	433	2	0.71645
RAC1	3	0.0087797	0.023629	0.962833	434	2	0.52277
PAGE4	3	0.0088273	0.023743	0.962833	435	1	-0.03902
KRTAP12-4	3	0.0088485	0.023801	0.962833	436	3	0.4094
DES	3	0.008868	0.023852	0.962833	437	2	0.56306
NUP160	3	0.0088798	0.023882	0.962833	438	1	-0.046451
TAS2R10	3	0.0088915	0.023907	0.962833	439	3	0.48357
FBL	3	0.0089017	0.023934	0.962833	440	3	0.38121
OR6F1	3	0.0089256	0.024002	0.962833	441	3	0.5277
AIF1L	3	0.0089324	0.024017	0.962833	442	1	0.049694
CERK	3	0.0089381	0.024031	0.962833	443	3	0.3238
NAPG	3	0.0089456	0.024054	0.962833	444	3	0.68373
ZNF729	3	0.0089679	0.024118	0.962833	445	2	0.54954
ADGRF3	3	0.0089985	0.0242	0.962833	446	3	0.39213
C1orf189	3	0.0090374	0.024304	0.962833	447	1	-0.15314
MXRA5	3	0.00909	0.024436	0.962833	448	1	-0.082693
NOTCH2NL	3	0.0091158	0.024506	0.962833	449	2	0.65987
ZC3H15	3	0.0091411	0.024574	0.962833	450	3	0.37706
PNLIPRP1	3	0.0091425	0.024579	0.962833	451	2	0.27678
BPIFB4	3	0.0091468	0.02459	0.962833	452	3	0.40779
CALD1	3	0.009195	0.024715	0.962833	453	2	0.19055
TMEM176B	3	0.0091973	0.024722	0.962833	454	2	0.62513
TRAPPC10	3	0.0092476	0.024859	0.962833	455	2	0.18825
PRSS35	3	0.0092932	0.024974	0.962833	456	2	0.46338
FOXD4L4	3	0.0093001	0.024991	0.962833	457	1	0.079144
RSL1D1	3	0.0093526	0.025129	0.962833	458	2	0.15002
BRCC3	3	0.00936	0.025143	0.962833	459	3	0.50468
C22orf42	3	0.0093897	0.025218	0.962833	460	2	0.46233
BICD1	3	0.0094052	0.02525	0.962833	461	1	0.097179
ZNF169	3	0.0094117	0.025269	0.962833	462	3	0.28941
AIP	3	0.0094188	0.025288	0.962833	463	3	0.29758
PREX1	3	0.0094259	0.025302	0.962833	464	3	0.40553
SPTLC1	3	0.009433	0.025319	0.962833	465	3	0.47839
CD300LG	3	0.0094424	0.025339	0.962833	466	3	0.53712
SORL1	3	0.0094577	0.025376	0.962833	467	1	-0.14217
GMIP	3	0.0095102	0.025514	0.962833	468	2	0.43268
SLC47A1	3	0.009538	0.025587	0.962833	469	3	0.61933
MIR205HG	3	0.0096152	0.025776	0.962833	470	1	-0.47113
CACNB4	3	0.0096299	0.025821	0.962833	471	2	0.47268
SALL4	3	0.0096529	0.02588	0.962833	472	3	0.56693
PLXNA4	3	0.0096589	0.025897	0.962833	473	3	0.42806
PSMB9	3	0.0096645	0.025914	0.962833	474	3	0.66914
RPTOR	3	0.0096677	0.025918	0.962833	475	2	0.26013
EBF1	3	0.0096875	0.02597	0.962833	476	2	0.67178
CHCHD4	3	0.009719	0.026054	0.962833	477	3	0.39702
PLP1	3	0.0097203	0.026057	0.962833	478	1	-0.057597
VKORC1L1	3	0.0097685	0.026199	0.962833	479	3	0.58368
SLC25A33	3	0.0097696	0.026203	0.962833	480	3	0.46091
TEX15	3	0.0097728	0.026209	0.962833	481	1	-0.35666
RAET1E	3	0.0097841	0.026244	0.962833	482	3	0.32989
CD207	3	0.0098253	0.026331	0.962833	483	2	0.32773
PDE6G	3	0.0098294	0.026342	0.962833	484	3	0.62283
PLPBP	3	0.0098325	0.026351	0.962833	485	3	0.28134
FOXD2	3	0.0098447	0.02638	0.962833	486	3	0.69209
OCM2	3	0.009852	0.026397	0.962833	487	3	0.5313
IPO9	3	0.009869	0.026437	0.962833	488	3	0.45318
SUFU	3	0.0098778	0.026464	0.962833	489	2	0.43819
XCR1	3	0.0098847	0.026489	0.962833	490	2	0.47694
FAM83B	3	0.0098964	0.026512	0.962833	491	2	0.56535
ICA1	3	0.0099055	0.026534	0.962833	492	3	0.32336
DAPK1	3	0.0099303	0.026599	0.962833	493	1	-0.45787
ADH4	3	0.0099715	0.026697	0.962833	494	3	0.34858
SSFA2	3	0.0099764	0.026708	0.962833	495	3	0.36403
KLF5	3	0.0099828	0.026722	0.962833	496	1	-0.078848
ZNF418	3	0.0099899	0.026745	0.962833	497	2	0.50515
CHID1	3	0.0099935	0.026753	0.962833	498	3	0.42318
ABCA7	3	0.0099984	0.026768	0.962833	499	3	0.37462
SERPINA5	3	0.010035	0.026861	0.962833	500	2	0.30555
SCN7A	3	0.010088	0.026997	0.962833	501	1	-0.075623
MMS19	3	0.010092	0.02701	0.962833	502	3	0.33668
C2orf72	3	0.010137	0.027126	0.962833	503	2	0.56344
SP9	3	0.01014	0.027137	0.962833	504	1	-0.11988
GABRA4	3	0.01016	0.027184	0.962833	505	3	0.53606
PRB4	2	0.010175	0.019314	0.962833	506	1	0.64224
GSTM4	3	0.010193	0.027271	0.962833	507	1	-0.060724
PADI1	3	0.010208	0.027305	0.962833	508	2	0.53173
ELF4	3	0.010241	0.02739	0.962833	509	3	0.44818
KCNIP3	3	0.010245	0.027398	0.962833	510	1	-0.43322
RFLNA	6	0.010263	0.040087	0.962833	511	2	0.039721
CCM2	3	0.010273	0.027468	0.962833	512	2	0.49983
CAPN7	3	0.010298	0.027543	0.962833	513	1	0.027567
TMEM52B	3	0.010316	0.027583	0.962833	514	3	0.36851
CCKAR	3	0.01035	0.027674	0.962833	515	2	0.37465
ABLIM2	3	0.010371	0.027735	0.962833	516	3	0.39099
ABCC9	3	0.010403	0.027817	0.962833	517	3	0.64452
LPAR6	3	0.010407	0.027823	0.962833	518	3	0.43088
FBLN7	3	0.010428	0.027875	0.962833	519	2	0.58858
ZNF408	3	0.010431	0.027883	0.962833	520	3	0.32315
TAGLN2	3	0.010452	0.027931	0.962833	521	2	0.59893
LIN7A	3	0.0105	0.028043	0.962833	522	2	0.57251
TMEM131	3	0.010505	0.028059	0.962833	523	3	0.29458
RIMBP3B	3	0.010508	0.028071	0.962833	524	2	0.23194
AHNAK	3	0.010542	0.028152	0.962833	525	2	0.6744
IGF1	3	0.010545	0.028163	0.962833	526	3	0.38749
STK16	3	0.010572	0.028234	0.962833	527	2	0.65415
PCDH20	3	0.010613	0.028336	0.962833	528	1	0.087544
SFTPB	3	0.010614	0.028338	0.962833	529	2	0.5729
KLHDC10	3	0.010626	0.028371	0.962833	530	2	0.62312
SPATA21	3	0.010628	0.028375	0.962833	531	3	0.50259
TMEM199	3	0.010644	0.028424	0.962833	532	2	0.53015
ZFPM1	3	0.010665	0.028476	0.962833	533	1	0.091525
ASPHD1	3	0.010711	0.028595	0.962833	534	3	0.42316
RWDD4	3	0.010717	0.028606	0.962833	535	2	0.55664
ZBTB8B	3	0.010718	0.028607	0.962833	536	2	0.57165
ESF1	3	0.010722	0.028622	0.962833	537	3	0.36222
SHKBP1	3	0.010745	0.028685	0.962833	538	3	0.55848
OTUD5	3	0.010755	0.02871	0.962833	539	3	0.45809
MYOD1	3	0.010765	0.028745	0.962833	540	3	0.3879
FBXL5	3	0.01077	0.028756	0.962833	541	1	-0.36972
HLA-G	3	0.010794	0.028807	0.962833	542	3	0.3331
FRRS1L	3	0.010802	0.028832	0.962833	543	3	0.32626
GSTA2	3	0.010802	0.028832	0.962833	544	2	0.52863
GPI	3	0.010823	0.028891	0.962833	545	1	-0.28799
C4orf36	3	0.010838	0.028925	0.962833	546	3	0.3658
TMEM134	3	0.010875	0.029029	0.962833	547	3	0.21753
FADS2	3	0.010893	0.029081	0.962833	548	2	0.58884
GCM1	3	0.010905	0.029114	0.962833	549	2	0.45324
C2orf40	3	0.010928	0.029173	0.962833	550	2	0.44691
PAQR5	3	0.010948	0.029223	0.962833	551	2	0.55828
ZNF366	3	0.010954	0.029238	0.962833	552	3	0.58053
VNN2	3	0.01098	0.029306	0.962833	553	1	-0.13533
TMC2	3	0.010985	0.029317	0.962833	554	2	0.48444
LILRA1	3	0.010996	0.029343	0.962833	555	3	0.30148
FAM19A2	3	0.010997	0.029343	0.962833	556	2	0.57539
C20orf202	3	0.011003	0.029361	0.962833	557	3	0.41713
SLC30A8	3	0.011033	0.029429	0.962833	558	1	-0.041095
CYTH3	3	0.011044	0.029456	0.962833	559	3	0.39147
OR7G2	3	0.011085	0.029549	0.962833	560	1	0.10816
SCARF1	3	0.011117	0.029634	0.962833	561	3	0.46305
ATAD3A	3	0.011132	0.029668	0.962833	562	2	0.58198
PANK4	3	0.011137	0.029677	0.962833	563	2	0.17577
PHYKPL	3	0.011191	0.029811	0.962833	564	3	0.35019
IL17RA	3	0.0112	0.029829	0.962833	565	2	0.58384
KRT5	3	0.011202	0.029832	0.962833	566	3	0.54434
WDPCP	3	0.011219	0.029876	0.962833	567	2	0.54641
ITGA11	3	0.011242	0.029935	0.962833	568	1	-0.1039
GMNN	3	0.011295	0.030061	0.962833	569	2	0.39527
CGA	3	0.01131	0.030109	0.962833	570	3	0.38066
TEKT2	3	0.011324	0.030148	0.962833	571	2	0.62151
CITED1	3	0.011347	0.030198	0.962833	572	3	0.33742
ATP5S	3	0.0114	0.030324	0.962833	573	3	0.28195
KLHL31	3	0.01142	0.030375	0.962833	574	3	0.36894
CASS4	3	0.011444	0.030429	0.962833	575	3	0.47231
CYB561A3	3	0.011447	0.030432	0.962833	576	3	0.38427
ENOPH1	3	0.011452	0.030447	0.962833	577	2	0.26853
SNTG2	3	0.011484	0.03053	0.962833	578	3	0.26551
MRPL42	3	0.011493	0.03055	0.962833	579	2	0.62531
PCOTH	3	0.011505	0.030577	0.962833	580	2	0.20214
SLC22A18	3	0.01153	0.03063	0.962833	581	3	0.56087
VAMP1	3	0.011556	0.030694	0.962833	582	3	0.27483
GCLC	3	0.011557	0.030696	0.962833	583	1	-0.14453
MAP3K20	3	0.011571	0.030729	0.962833	584	3	0.33686
QRICH2	3	0.011609	0.030833	0.962833	585	3	0.41302
CLCNKA	3	0.01161	0.030836	0.962833	586	1	-0.30672
CX3CR1	3	0.01165	0.030928	0.962833	587	2	0.62929
DUSP9	3	0.011662	0.030965	0.962833	588	2	0.18073
MAP10	3	0.011676	0.031005	0.962833	589	3	0.33071
CMTM1	3	0.011689	0.031032	0.962833	590	3	0.36494
ZNF264	3	0.011714	0.031091	0.962833	591	1	0.14457
TMX4	3	0.011738	0.031144	0.962833	592	2	0.55275
ST3GAL3	3	0.011756	0.031193	0.962833	593	3	0.34617
SLC37A3	3	0.011758	0.031201	0.962833	594	3	0.4367
PLAC4	3	0.011767	0.031217	0.962833	595	2	0.21362
MAP2K7	3	0.011783	0.031254	0.962833	596	3	0.51324
SMG1	3	0.011791	0.031276	0.962833	597	3	0.51821
VWF	3	0.011819	0.031357	0.962833	598	3	0.22095
SCIN	3	0.011846	0.031425	0.962833	599	2	0.52386
DNAJC10	3	0.011852	0.031444	0.962833	600	2	0.59145
HK3	3	0.011862	0.031471	0.962833	601	3	0.32543
COX6B2	3	0.011865	0.031477	0.962833	602	2	0.4858
TOLLIP	3	0.011872	0.031495	0.962833	603	2	0.47175
ATP5C1	2	0.011892	0.022512	0.962833	604	1	0.26394
HSD17B8	3	0.0119	0.031561	0.962833	605	2	0.63066
RLIM	3	0.011924	0.03162	0.962833	606	1	-0.62363
PPM1H	3	0.011977	0.03175	0.962833	607	1	0.047063
TMEM55B	3	0.011983	0.031766	0.962833	608	2	0.67488
ZBTB34	3	0.011998	0.031801	0.962833	609	3	0.3497
CCL15	3	0.012012	0.031833	0.962833	610	2	0.65551
POLH	3	0.012029	0.031874	0.962833	611	1	-0.27954
STK32C	3	0.012034	0.031887	0.962833	612	3	0.32359
ZYX	3	0.012042	0.031908	0.962833	613	3	0.50695
EEA1	3	0.012081	0.032011	0.962833	614	2	0.48991
SLC35G3	3	0.012123	0.03212	0.962833	615	3	0.38636
POLR1B	3	0.012134	0.032154	0.962833	616	1	0.010435
NEU2	3	0.01218	0.032265	0.962833	617	3	0.33238
OAT	3	0.012185	0.032283	0.962833	618	2	0.51479
ZNF610	3	0.012186	0.032286	0.962833	619	1	0.015751
NTRK1	3	0.012239	0.032413	0.962833	620	1	0.072704
GPR3	3	0.012263	0.032462	0.962833	621	2	0.55129
ADGRL2	3	0.012275	0.032495	0.962833	622	2	0.58789
HSD11B1	3	0.012282	0.032515	0.962833	623	2	0.46015
PLXNB2	3	0.012285	0.032527	0.962833	624	3	0.32861
TAF7L	3	0.012344	0.032664	0.962833	625	2	0.18377
ANKRD9	3	0.012353	0.03269	0.962833	626	2	0.52493
BDH1	3	0.012376	0.032743	0.962833	627	3	0.35128
RPLP2	3	0.012396	0.032798	0.962833	628	2	0.27399
POC1B-GALNT4	3	0.01241	0.032827	0.962833	629	3	0.46677
EPOR	3	0.012431	0.032871	0.962833	630	3	0.42458
DUSP21	3	0.012437	0.032888	0.962833	631	2	0.52616
ITGA6	3	0.012448	0.032915	0.962833	632	2	0.36497
TAF11	3	0.012477	0.032978	0.962833	633	2	0.54591
SNCG	3	0.012501	0.03304	0.962833	634	2	0.17072
CEBPB	3	0.012509	0.033061	0.962833	635	2	0.5923
KDELC2	3	0.012542	0.033154	0.962833	636	3	0.55658
SOS1	3	0.012553	0.033175	0.962833	637	3	0.39881
OR14I1	3	0.012566	0.033202	0.962833	638	3	0.36534
MIEF1	3	0.012574	0.03322	0.962833	639	2	0.50084
SF3B6	3	0.012595	0.033267	0.962833	640	3	0.30266
TMEM17	3	0.012606	0.033297	0.962833	641	1	0.1104
AKAP2	3	0.012626	0.033348	0.962833	642	3	0.41585
HIF1A	3	0.012633	0.033365	0.962833	643	2	0.4101
ZNF687	3	0.012638	0.033375	0.962833	644	3	0.36283
SLC25A53	3	0.012642	0.033387	0.962833	645	3	0.38669
FAT1	3	0.012658	0.033429	0.962833	646	1	-0.12083
TEX261	3	0.012737	0.033642	0.962833	647	1	-0.017786
CD3D	3	0.012737	0.033642	0.962833	648	1	0.06104
KAT6A	3	0.012751	0.033682	0.962833	649	2	0.5557
DEPDC1	3	0.012798	0.033806	0.962833	650	2	0.5308
C12orf66	3	0.012815	0.03384	0.962833	651	3	0.36451
TOMM20	3	0.012815	0.033841	0.962833	652	2	0.37505
SPRR1A	3	0.012836	0.033901	0.962833	653	3	0.46276
SMARCA2	3	0.012868	0.033975	0.962833	654	2	0.6092
KRTAP9-3	3	0.012919	0.034107	0.962833	655	3	0.36431
FCAMR	3	0.01292	0.034108	0.962833	656	1	-0.30912
RPRM	3	0.012959	0.034203	0.962833	657	3	0.28561
HSD17B7	3	0.012972	0.034236	0.962833	658	1	-0.12248
STEAP1	3	0.012976	0.034244	0.962833	659	2	0.52796
ZWILCH	3	0.012983	0.034257	0.962833	660	3	0.62695
PRR12	3	0.013023	0.034345	0.962833	661	2	0.50993
CCR2	3	0.013025	0.034353	0.962833	662	2	0.49756
DEFB123	3	0.013052	0.034423	0.962833	663	3	0.53668
MRM3	3	0.013055	0.034429	0.962833	664	3	0.3333
AGRP	3	0.013078	0.034485	0.962833	665	3	0.30529
LHFPL4	3	0.013081	0.034491	0.962833	666	3	0.48302
PTPN14	3	0.013096	0.034525	0.962833	667	2	0.53696
MICB	3	0.01313	0.034605	0.962833	668	2	0.24669
NDUFB10	3	0.013182	0.034743	0.962833	669	1	-0.4017
ELOA2	3	0.01319	0.03476	0.962833	670	3	0.5883
RPS6KA4	3	0.013196	0.03477	0.962833	671	2	0.49129
PSMC4	3	0.013214	0.034819	0.962833	672	3	0.48436
TMEM173	3	0.013216	0.034825	0.962833	673	2	0.60891
OSTM1	3	0.013234	0.034873	0.962833	674	2	0.43352
PABPC5	3	0.013261	0.034937	0.962833	675	3	0.50976
OR4D5	3	0.013283	0.034994	0.962833	676	2	0.50472
ZNF641	3	0.013287	0.035002	0.962833	677	1	0.11659
AP3S1	3	0.013306	0.035051	0.962833	678	3	0.49457
GUCY1B3	3	0.013329	0.035108	0.962833	679	3	0.30798
VPS35	3	0.013339	0.035132	0.962833	680	1	-0.057812
LOC101927844	3	0.013344	0.035143	0.962833	681	3	0.64112
ADSSL1	3	0.013344	0.035144	0.962833	682	3	0.33749
ALG2	3	0.01341	0.035318	0.962833	683	3	0.5046
RTN4RL2	3	0.013411	0.03532	0.962833	684	2	0.50828
FAM25G	3	0.013437	0.035382	0.962833	685	3	0.40905
MRPS21	3	0.013444	0.035399	0.962833	686	1	-0.09641
ZNF521	3	0.013453	0.035419	0.962833	687	3	0.31769
PDSS2	3	0.013499	0.035525	0.962833	688	2	0.53115
CTSB	3	0.013522	0.035583	0.962833	689	3	0.27789
SKOR1	3	0.013533	0.035603	0.962833	690	3	0.42765
COL8A1	3	0.013566	0.035685	0.962833	691	3	0.32748
ARHGAP21	3	0.013601	0.035787	0.962833	692	1	0.12944
SEC14L5	3	0.013654	0.035927	0.962833	693	2	0.4331
MYBPC3	3	0.013664	0.035954	0.962833	694	3	0.37182
RAB3GAP2	3	0.013723	0.0361	0.962833	695	2	0.52545
GSTZ1	3	0.013729	0.036113	0.962833	696	3	0.28577
SUV39H1	3	0.013758	0.03619	0.962833	697	2	0.25156
OIP5	3	0.013791	0.036275	0.962833	698	2	0.48758
DYNC1LI1	3	0.013811	0.036324	0.962833	699	3	0.23919
PWP2	3	0.013811	0.036324	0.962833	700	1	0.0014545
UBE2J2	3	0.013832	0.036379	0.962833	701	3	0.47849
CDA	3	0.013847	0.036418	0.962833	702	3	0.35463
GPM6B	3	0.013863	0.036465	0.962833	703	1	0.034852
KRTAP10-1	3	0.013907	0.036583	0.962833	704	2	0.57392
RPS6KC1	3	0.013914	0.036605	0.962833	705	3	0.33618
AGPAT1	3	0.013985	0.036769	0.962833	706	3	0.31481
TOR3A	3	0.013996	0.036796	0.962833	707	2	0.52652
TRIM64B	3	0.01402	0.036852	0.962833	708	1	0.1295
CACNA2D4	3	0.014065	0.03696	0.962833	709	3	0.29042
HPX	3	0.014072	0.036977	0.962833	710	3	0.30743
TLE3	3	0.014072	0.036978	0.962833	711	1	0.00027046
LILRB2	3	0.0141	0.037045	0.962833	712	2	0.88654
LEMD2	3	0.014125	0.037115	0.962833	713	1	0.054596
SGK1	3	0.014165	0.037207	0.962833	714	3	0.27864
ATP10A	3	0.014177	0.037233	0.962833	715	2	0.29315
PRLHR	3	0.014183	0.037244	0.962833	716	2	0.53878
GPR61	3	0.014188	0.037254	0.962833	717	3	0.49433
CD33	3	0.014204	0.037303	0.962833	718	3	0.49076
MROH6	3	0.01423	0.037374	0.962833	719	2	0.20184
ACVR1	3	0.014303	0.03757	0.962833	720	3	0.3321
RNF216	3	0.014314	0.0376	0.962833	721	3	0.46992
YPEL4	3	0.014334	0.037654	0.962833	722	2	0.16105
SOD3	3	0.014335	0.037657	0.962833	723	2	0.47896
PMFBP1	3	0.014387	0.037764	0.962833	724	2	0.23861
CRABP2	3	0.014389	0.037767	0.962833	725	3	0.35081
RBMX2	3	0.014412	0.037829	0.962833	726	3	0.40167
MN1	3	0.014415	0.037837	0.962833	727	2	0.57697
CIR1	3	0.014439	0.037905	0.962833	728	2	0.21009
ZNF398	3	0.014475	0.037998	0.962833	729	3	0.37752
SPANXN2	3	0.014489	0.038027	0.962833	730	2	0.59396
HRNR	3	0.0145	0.038064	0.962833	731	3	0.41747
DNTT	3	0.014544	0.03817	0.962833	732	1	0.10097
MAN2A1	3	0.014566	0.038228	0.962833	733	2	0.50797
GPR52	3	0.014573	0.038247	0.962833	734	2	0.67009
C21orf91	3	0.014588	0.038292	0.962833	735	3	0.39168
KCNAB3	3	0.014618	0.038359	0.962833	736	3	0.3253
HHIPL1	3	0.014652	0.038451	0.962833	737	3	0.29762
TGM2	3	0.014678	0.038514	0.962833	738	2	0.63223
VIPR2	3	0.014686	0.038537	0.962833	739	3	0.39775
GPR162	3	0.014701	0.038573	0.962833	740	1	-0.10619
CLEC4G	3	0.014721	0.038624	0.962833	741	3	0.33246
OR8D2	3	0.014749	0.038693	0.962833	742	2	0.48737
DSCR3	3	0.014753	0.038702	0.962833	743	1	-0.012946
PLCB1	3	0.014756	0.038706	0.962833	744	2	0.63003
ZNF239	3	0.01477	0.03874	0.962833	745	2	0.49375
MYO9B	3	0.014805	0.038821	0.962833	746	1	-0.27603
PURA	3	0.014819	0.038854	0.962833	747	3	0.47491
TRABD2B	3	0.014858	0.038944	0.962833	748	1	0.0077264
SPAG6	3	0.014893	0.039027	0.962833	749	3	0.42303
LOC283357	3	0.01491	0.039071	0.962833	750	2	0.21068
STT3A	3	0.014962	0.039202	0.962833	751	2	0.31147
RPRD2	3	0.014977	0.039235	0.962833	752	3	0.37393
GOLGA6L22	2	0.015	0.028136	0.962833	753	2	0.55854
BMS1	3	0.015003	0.039295	0.962833	754	2	0.52902
WNT10B	3	0.015015	0.039321	0.962833	755	1	-0.074778
FLNA	3	0.015023	0.039343	0.962833	756	3	0.36178
CELF6	3	0.015067	0.039462	0.962833	757	1	0.01426
GPN1	3	0.015067	0.039462	0.962833	758	2	0.53116
GLTPD2	3	0.01507	0.039469	0.962833	759	3	0.27139
TEX12	3	0.015082	0.0395	0.962833	760	2	0.59101
DGKH	3	0.015089	0.039517	0.962833	761	2	0.56513
OR6B3	3	0.015102	0.039554	0.962833	762	3	0.30731
ISOC2	3	0.01511	0.039572	0.962833	763	2	0.42922
CENPK	3	0.015141	0.039641	0.962833	764	3	0.24552
FGF10	3	0.015167	0.039711	0.962833	765	3	0.45802
CHST5	3	0.01517	0.039723	0.962833	766	3	0.60498
ITM2A	3	0.015174	0.039732	0.962833	767	3	0.51116
HSPA1L	2	0.015182	0.02847	0.962833	768	1	0.32984
GLRB	3	0.015224	0.039845	0.962833	769	2	0.62255
HNRNPU	3	0.015238	0.039887	0.962833	770	3	0.30406
EBF2	3	0.015246	0.039909	0.962833	771	2	0.75714
PIN4	3	0.01526	0.039937	0.962833	772	2	0.66693
PRR19	3	0.015276	0.039966	0.962833	773	2	0.37391
SLC15A2	3	0.015318	0.040067	0.962833	774	2	0.63683
IGFN1	3	0.015339	0.040128	0.962833	775	3	0.52022
VEZF1	3	0.015349	0.040155	0.962833	776	3	0.30704
ZDHHC8	3	0.015381	0.040237	0.962833	777	2	0.31784
PRR5L	3	0.015433	0.040355	0.962833	778	1	-0.28811
VPREB1	3	0.015485	0.04048	0.962833	779	1	0.096524
ETV3	3	0.015538	0.040599	0.962833	780	1	-0.071318
ACP5	3	0.015555	0.040639	0.962833	781	2	0.47735
TAC4	3	0.015561	0.040654	0.962833	782	3	0.58241
ITGB5	3	0.015584	0.040711	0.962833	783	2	0.50036
GAST	3	0.01559	0.04072	0.962833	784	3	0.50222
GBP7	3	0.01559	0.04072	0.962833	785	3	0.30633
CKLF-CMTM1	3	0.015666	0.040928	0.962833	786	3	0.27816
ATP6V1D	3	0.015671	0.040942	0.962833	787	3	0.25593
KRT2	3	0.015695	0.041006	0.962833	788	1	-0.098398
ATP1B2	3	0.015708	0.041036	0.962833	789	2	0.6628
NKRF	3	0.015711	0.041042	0.962833	790	3	0.2697
SMARCAD1	3	0.015715	0.04105	0.962833	791	2	0.59138
B3GNT3	3	0.015747	0.041136	0.962833	792	2	0.39978
ARHGAP11B	3	0.015777	0.041197	0.962833	793	3	0.3541
UBXN11	3	0.015784	0.041217	0.962833	794	3	0.33188
SFMBT1	3	0.015799	0.041257	0.962833	795	1	-0.59146
MXRA7	3	0.015835	0.041343	0.962833	796	2	0.55074
OR52I2	3	0.015837	0.041346	0.962833	797	3	0.34022
CEACAM6	3	0.015846	0.041371	0.962833	798	2	0.60165
LRRC72	3	0.015852	0.041387	0.962833	799	2	0.13923
RBBP8NL	3	0.015857	0.041406	0.962833	800	3	0.35672
CLTA	3	0.01586	0.041412	0.962833	801	2	0.58967
TSC22D2	3	0.015894	0.041491	0.962833	802	3	0.4703
LRFN5	3	0.015904	0.041516	0.962833	803	2	0.50826
YPEL1	3	0.015924	0.041573	0.962833	804	3	0.51887
SORBS3	3	0.015956	0.041652	0.962833	805	2	0.19608
USP17L4	3	0.015978	0.041706	0.962833	806	3	0.24443
SAMSN1	3	0.016008	0.041771	0.962833	807	2	0.32454
MAP3K6	3	0.016021	0.041799	0.962833	808	2	0.55945
COL7A1	3	0.016045	0.041858	0.962833	809	3	0.34917
SERINC4	3	0.016052	0.041874	0.962833	810	3	0.24201
WNT2	3	0.016061	0.041897	0.962833	811	2	0.55502
FTHL17	3	0.016106	0.042011	0.962833	812	3	0.27587
RNF123	3	0.016109	0.042019	0.962833	813	2	0.58865
C14orf119	3	0.016113	0.042027	0.962833	814	1	-0.086236
MAGEA10	2	0.016126	0.030162	0.962833	815	1	0.27647
CRMP1	3	0.016143	0.042109	0.962833	816	3	0.39948
SAP18	3	0.016165	0.042168	0.962833	817	1	-0.025548
CXCR3	3	0.016176	0.042197	0.962833	818	2	0.49701
PRRC1	3	0.01621	0.042279	0.962833	819	3	0.28455
TBCC	3	0.016218	0.0423	0.962833	820	1	-0.54107
SLC16A2	3	0.01622	0.042307	0.962833	821	2	0.51557
BET1	3	0.016235	0.042336	0.962833	822	2	0.56907
RPS12	3	0.016236	0.042338	0.962833	823	3	0.31168
MYRF	3	0.016242	0.042356	0.962833	824	2	0.54226
TMSB4X	3	0.016257	0.042397	0.962833	825	2	0.51937
KIAA1211L	3	0.016261	0.042405	0.962833	826	3	0.37153
COL9A1	3	0.01627	0.042428	0.962833	827	1	0.071921
TADA3	3	0.016279	0.042445	0.962833	828	2	0.51013
DUS3L	3	0.016281	0.042454	0.962833	829	3	0.4633
ZNF383	3	0.016301	0.042515	0.962833	830	2	0.45324
MRPS10	3	0.016312	0.042546	0.962833	831	3	0.52309
WNT9A	3	0.016322	0.042567	0.962833	832	1	-0.31018
KRBA2	3	0.016356	0.042664	0.963429	833	3	0.36097
KCTD7	3	0.016374	0.042698	0.963429	834	1	-0.065132
YDJC	3	0.016427	0.042834	0.963429	835	2	0.28977
RFPL2	3	0.01644	0.04287	0.963429	836	3	0.37381
CLDN15	3	0.016479	0.042973	0.963429	837	3	0.27614
CIT	3	0.016501	0.043031	0.963429	838	3	0.52339
NSUN4	3	0.016507	0.043043	0.963429	839	3	0.43971
TNFRSF6B	3	0.016531	0.043099	0.963429	840	1	-0.09015
DOK2	3	0.016555	0.043156	0.963429	841	3	0.4156
SIGLEC6	3	0.016584	0.043226	0.963429	842	1	0.049817
CDIPT	3	0.016605	0.043272	0.963429	843	2	0.54777
UBE2V1	3	0.016636	0.043338	0.963429	844	2	0.47383
RPL11	3	0.01665	0.043371	0.963429	845	2	0.56052
TRAPPC12	3	0.016688	0.043465	0.963429	846	1	0.040476
SLC9A4	3	0.016692	0.043475	0.963429	847	3	0.35714
PIP5KL1	3	0.016717	0.043529	0.963429	848	3	0.25382
C16orf97	3	0.01672	0.043542	0.963429	849	3	0.34018
ACP1	3	0.016748	0.043623	0.963429	850	3	0.3447
IL32	3	0.016753	0.043635	0.963429	851	3	0.2805
RBM44	3	0.016785	0.043698	0.963429	852	2	0.53912
MVD	3	0.01683	0.043805	0.963429	853	2	0.54287
IER5L	3	0.016845	0.043842	0.963429	854	3	0.34294
PSMD9	3	0.016897	0.043973	0.963429	855	1	-0.13065
FRMD7	3	0.01694	0.044094	0.963429	856	3	0.5393
ADAMTS20	3	0.016949	0.044111	0.963429	857	1	0.007167
IDUA	3	0.016967	0.044154	0.963429	858	3	0.30225
MRGPRX3	3	0.016994	0.044223	0.963429	859	3	0.50556
CHFR	3	0.017001	0.044235	0.963429	860	3	0.28892
ZNF214	3	0.017002	0.044236	0.963429	861	1	0.12055
TUBD1	2	0.017035	0.031744	0.962833	862	1	0.40405
C15orf57	3	0.017045	0.044335	0.963429	863	3	0.44294
KRT12	3	0.017045	0.044335	0.963429	864	3	0.45945
CYYR1	3	0.017054	0.044355	0.963429	865	1	-0.3046
STARD4	3	0.017064	0.044379	0.963429	866	3	0.32241
NUTM2G	3	0.017106	0.044491	0.963698	867	1	-0.30123
TRIM38	3	0.017124	0.044532	0.963698	868	2	0.53228
ZNF157	3	0.017131	0.044556	0.963698	869	3	0.32722
TAB3	3	0.017158	0.044622	0.963698	870	2	0.44563
MRFAP1L1	3	0.017192	0.044707	0.963698	871	2	0.53581
ANKHD1-EIF4EBP3	3	0.017233	0.044813	0.963698	872	3	0.35282
SBK3	3	0.017263	0.04488	0.963698	873	1	0.072349
TMPRSS11D	3	0.017295	0.044966	0.963698	874	3	0.49238
RNF41	3	0.017315	0.045007	0.963698	875	1	0.11304
GLRA4	3	0.017321	0.045023	0.963698	876	3	0.51558
CCNI	3	0.017353	0.045105	0.963698	877	3	0.31092
FAM192A	3	0.017367	0.045141	0.963698	878	2	0.298
LRRC36	3	0.017405	0.045242	0.963698	879	3	0.50545
IFRD2	3	0.01742	0.045287	0.963698	880	1	-0.31661
CLCN1	3	0.01745	0.045362	0.963698	881	2	0.53846
PLIN4	3	0.017469	0.045401	0.963698	882	3	0.27018
CHST3	3	0.017472	0.045409	0.963698	883	1	0.083384
HOXD13	3	0.017479	0.045427	0.963698	884	3	0.28766
OBSCN	3	0.017513	0.045504	0.963698	885	3	0.36689
STON2	3	0.017524	0.045533	0.963698	886	3	0.46058
CDC42EP2	3	0.017544	0.045584	0.963698	887	3	0.33302
FBXL7	3	0.017563	0.045636	0.963698	888	3	0.35684
IL17RC	3	0.017565	0.04564	0.963698	889	2	0.60102
TMEM143	3	0.017576	0.045667	0.963698	890	1	0.085184
FANK1	3	0.017681	0.04594	0.967311	891	2	0.41741
DDX46	3	0.017722	0.046054	0.968122	892	3	0.58002
RPL7L1	3	0.017733	0.046082	0.968122	893	1	-0.15261
PWWP2A	3	0.017837	0.046344	0.971706	894	2	0.63002
FOXD4	3	0.01785	0.046371	0.971706	895	2	0.43127
LAIR2	3	0.017888	0.046455	0.971706	896	3	0.55501
CIDEC	3	0.01789	0.046458	0.971706	897	2	0.42675
KIAA1462	3	0.017984	0.046665	0.971965	898	3	0.27163
PXDN	3	0.017994	0.046691	0.971965	899	2	0.17488
SBK2	3	0.018046	0.046831	0.971965	900	2	0.20098
SMIM4	3	0.018075	0.0469	0.971965	901	3	0.30989
PURG	3	0.018099	0.046957	0.971965	902	2	0.45745
TSPAN15	3	0.018105	0.046963	0.971965	903	2	0.48113
OR2B6	3	0.018136	0.047036	0.971965	904	2	0.75158
OR2K2	3	0.018203	0.047191	0.971965	905	2	0.57803
HIST1H4G	3	0.018207	0.0472	0.971965	906	3	0.47484
MAPRE1	3	0.018255	0.047311	0.971965	907	2	0.47707
FAM214B	3	0.018262	0.047323	0.971965	908	3	0.27483
DUSP4	3	0.018291	0.047393	0.971965	909	3	0.2732
OMP	3	0.018295	0.047398	0.971965	910	3	0.3116
MED15	3	0.018307	0.047438	0.971965	911	2	0.59883
UBE2D1	3	0.018307	0.047438	0.971965	912	1	-0.045955
ASNS	3	0.01836	0.047551	0.971965	913	2	0.45591
TMEM241	3	0.01839	0.047627	0.971965	914	3	0.50929
C20orf196	3	0.018394	0.04764	0.971965	915	3	0.28117
ABCD4	3	0.018412	0.047681	0.971965	916	2	0.41409
DPYSL4	3	0.018431	0.047728	0.971965	917	3	0.3353
OR51L1	3	0.018453	0.047782	0.971965	918	3	0.38615
ACVR2A	3	0.018456	0.047795	0.971965	919	2	0.58968
POM121L12	3	0.018464	0.047817	0.971965	920	2	0.225
U2SURP	3	0.018516	0.047951	0.971965	921	1	-0.0039599
TRAPPC9	3	0.018519	0.047958	0.971965	922	3	0.35934
ZDHHC18	3	0.018536	0.047992	0.971965	923	3	0.43676
NR1I3	3	0.018562	0.048055	0.971965	924	3	0.58072
LRRFIP2	3	0.018597	0.048131	0.971965	925	2	0.58015
RLN3	3	0.018621	0.048189	0.971965	926	2	0.33837
DEFB108B	3	0.018649	0.04826	0.971965	927	3	0.48468
PADI3	3	0.018673	0.048323	0.971965	928	1	-0.049265
PRRC2B	3	0.018694	0.048374	0.971965	929	3	0.36407
AOX1	3	0.018701	0.048397	0.971965	930	3	0.43714
TYW5	3	0.018724	0.048465	0.971965	931	3	0.29283
GPRC6A	3	0.018766	0.048568	0.971965	932	3	0.40832
PCDHGA3	3	0.018777	0.048593	0.971965	933	2	0.31995
RPAP3	3	0.018794	0.048633	0.971965	934	3	0.24981
CSPG5	3	0.0188	0.048649	0.971965	935	3	0.24313
IKBKAP	3	0.018832	0.048726	0.971965	936	3	0.42585
KCTD4	3	0.018842	0.048752	0.971965	937	2	0.59577
SEMA6B	3	0.01885	0.04877	0.971965	938	2	0.57238
LRTM2	3	0.018874	0.048826	0.971965	939	2	0.48125
FAM193A	3	0.018882	0.048852	0.971965	940	1	0.10919
ARHGAP18	3	0.018934	0.048978	0.971965	941	2	0.48252
POTEC	3	0.018986	0.049116	0.971965	942	3	0.45927
RGS5	3	0.019038	0.049237	0.971965	943	2	0.35257
GLDN	3	0.019048	0.049262	0.971965	944	2	0.48844
MORN3	3	0.019064	0.049303	0.971965	945	2	0.46373
DHRS11	3	0.01909	0.049362	0.971965	946	1	-0.34808
PGBD4	3	0.019096	0.04938	0.971965	947	3	0.52402
PNKP	3	0.019128	0.049451	0.971965	948	2	0.46071
C16orf91	3	0.019143	0.049486	0.971965	949	1	0.088753
GNG8	3	0.019144	0.049487	0.971965	950	2	0.54227
MAPK8IP3	3	0.019186	0.049592	0.971965	951	3	0.35313
PBLD	3	0.019195	0.049612	0.971965	952	2	0.28473
LANCL3	3	0.019223	0.04968	0.971965	953	3	0.43961
EPB41L4B	3	0.019231	0.049704	0.971965	954	3	0.28758
RD3L	3	0.019254	0.049753	0.971965	955	3	0.32672
PLD2	3	0.019255	0.049756	0.971965	956	2	0.5298
PPIG	3	0.019296	0.049854	0.971965	957	3	0.56825
CSF1R	3	0.019334	0.049946	0.971965	958	3	0.34081
CHI3L1	3	0.019338	0.049952	0.971965	959	3	0.3266
SF3B1	3	0.019351	0.049984	0.971965	960	1	0.00029855
RAB11FIP2	3	0.019403	0.050103	0.971965	961	2	0.22237
GJA9	3	0.019456	0.050229	0.971965	962	2	0.29107
RAB10	3	0.01949	0.050318	0.971965	963	3	0.26502
SYDE2	3	0.019508	0.050362	0.971965	964	2	0.45551
MYH8	3	0.01951	0.050364	0.971965	965	3	0.2987
ME2	3	0.01956	0.050483	0.971965	966	2	0.24919
GFI1	3	0.01956	0.050484	0.971965	967	3	0.47657
UCHL3	3	0.019593	0.050554	0.971965	968	2	0.45953
CCER1	3	0.019602	0.050575	0.971965	969	3	0.44498
LRGUK	3	0.019612	0.050606	0.971965	970	1	0.092502
MAN2B1	3	0.019613	0.050607	0.971965	971	3	0.30989
UBE2D2	3	0.019664	0.050708	0.971965	972	1	0.051348
CDKL1	3	0.019716	0.050838	0.971965	973	1	-0.28644
CTCFL	3	0.019722	0.050848	0.971965	974	2	0.59434
ATP1B4	3	0.019769	0.050957	0.971965	975	2	0.20868
UBAC1	3	0.019786	0.051005	0.971965	976	2	0.46166
CLEC4M	3	0.019794	0.051024	0.971965	977	3	0.38129
NPR1	3	0.019795	0.051024	0.971965	978	2	0.46835
GBX1	3	0.019806	0.051057	0.971965	979	3	0.30096
IRX3	3	0.019821	0.051088	0.971965	980	1	-0.097239
RBM26	3	0.019862	0.051185	0.971965	981	3	0.29235
DDA1	3	0.019873	0.051209	0.971965	982	2	0.24833
OR4S1	3	0.019876	0.051217	0.971965	983	2	0.55308
CD3E	3	0.019876	0.051217	0.971965	984	3	0.26461
EID1	3	0.0199	0.051269	0.971965	985	2	0.51765
PSTK	3	0.019955	0.051408	0.971965	986	3	0.3625
HRH1	3	0.019961	0.051426	0.971965	987	3	0.30442
NEDD4	3	0.019969	0.051448	0.971965	988	2	0.44721
ORC6	3	0.019977	0.051472	0.971965	989	1	-0.22006
CCNE1	3	0.020029	0.051602	0.971965	990	1	0.10521
TIMM23B	3	0.02005	0.051654	0.971965	991	2	0.51452
NEB	3	0.020072	0.051712	0.971965	992	3	0.29649
SAMD9L	3	0.020081	0.051741	0.971965	993	2	0.50705
SRBD1	3	0.020095	0.051772	0.971965	994	3	0.48617
ACYP1	3	0.020113	0.051824	0.971965	995	3	0.31861
OR5T1	3	0.020133	0.051871	0.971965	996	3	0.32225
FUT3	3	0.020134	0.051872	0.971965	997	2	0.40428
FANCM	3	0.02021	0.052077	0.971965	998	2	0.43914
MUC15	3	0.020215	0.052088	0.971965	999	3	0.3565
PLAGL2	3	0.020238	0.052151	0.971965	1000	2	0.19946
TCAF1	3	0.020267	0.052228	0.971965	1001	3	0.51046
CCDC178	3	0.02029	0.052279	0.971965	1002	1	-0.12013
RNF146	3	0.020313	0.05234	0.971965	1003	3	0.32912
ARPC5	3	0.020327	0.052376	0.971965	1004	3	0.29981
AGAP4	3	0.020332	0.052391	0.971965	1005	2	0.54918
C5orf67	3	0.020372	0.052497	0.971965	1006	3	0.46568
LPL	3	0.020394	0.05255	0.971965	1007	1	-0.15096
PMF1-BGLAP	3	0.020398	0.052557	0.971965	1008	2	0.54913
GPT	3	0.020408	0.052586	0.971965	1009	3	0.46254
EIF1AX	3	0.020414	0.052598	0.971965	1010	2	0.62895
FZD4	3	0.020431	0.05264	0.971965	1011	3	0.29748
MTMR11	3	0.020446	0.052667	0.971965	1012	2	0.1473
CT47A10	3	0.020463	0.052707	0.971965	1013	3	0.27405
ASNA1	3	0.020483	0.052762	0.971965	1014	3	0.50989
EVPL	3	0.020495	0.052793	0.971965	1015	3	0.33664
KLRC2	3	0.020499	0.052799	0.971965	1016	1	0.09699
SPSB2	3	0.020499	0.052799	0.971965	1017	3	0.31916
TRAPPC6B	3	0.020513	0.052837	0.971965	1018	2	0.4756
IQCG	3	0.02055	0.052929	0.971965	1019	3	0.25512
ZYG11A	3	0.020551	0.05293	0.971965	1020	2	0.13834
SCAP	3	0.020554	0.052946	0.971965	1021	2	0.55556
OR8A1	3	0.020578	0.053004	0.971965	1022	3	0.32432
FAM159A	3	0.020579	0.053006	0.971965	1023	2	0.46755
GRB10	3	0.020604	0.053065	0.972093	1024	2	0.77375
RPL10	3	0.020655	0.053186	0.972093	1025	1	0.11054
ATP2C1	3	0.020703	0.053323	0.972093	1026	3	0.4264
TMEM98	3	0.020759	0.053463	0.972093	1027	2	0.23431
PHF1	3	0.020841	0.053668	0.972093	1028	3	0.21062
FBLN1	3	0.020863	0.053723	0.972093	1029	1	-0.30801
ELAVL3	3	0.020916	0.053855	0.972093	1030	2	0.26122
OCLM	3	0.02096	0.053967	0.972093	1031	3	0.62521
MRPL38	3	0.020985	0.054035	0.972093	1032	2	0.43707
RBL2	3	0.02102	0.054101	0.972093	1033	2	0.29301
EFNB3	3	0.021046	0.054162	0.972093	1034	3	0.37625
PCDHGB5	3	0.021068	0.054219	0.972093	1035	2	0.54688
LMBR1	3	0.021072	0.054233	0.972093	1036	2	0.49928
ATP5B	3	0.021124	0.054354	0.972093	1037	2	0.44055
UPB1	3	0.021176	0.054482	0.972093	1038	1	-0.38879
CHIA	3	0.021185	0.054498	0.972093	1039	2	0.51882
SNX2	3	0.02121	0.054567	0.972093	1040	2	0.56499
TIMM22	3	0.021227	0.054602	0.972093	1041	2	0.42617
DCBLD2	3	0.02128	0.054737	0.972093	1042	1	0.083527
ANKRD61	3	0.02128	0.054737	0.972093	1043	3	0.29246
LARS	3	0.021311	0.054807	0.972093	1044	3	0.44047
DEXI	3	0.021317	0.054834	0.972093	1045	3	0.213
TRPS1	3	0.021332	0.054861	0.972093	1046	2	0.21069
ARL14	3	0.021333	0.054862	0.972093	1047	3	0.27421
BLOC1S4	3	0.021345	0.054892	0.972093	1048	3	0.34298
SNX11	3	0.021385	0.054982	0.972093	1049	2	0.45199
HGF	3	0.021386	0.054988	0.972093	1050	3	0.73606
DCAF12L1	3	0.021403	0.055032	0.972093	1051	2	0.50827
TCEAL8	3	0.021411	0.055049	0.972093	1052	3	0.40624
PGAP3	3	0.021437	0.055113	0.972093	1053	2	0.17599
MAPK10	3	0.02146	0.055172	0.972093	1054	3	0.34049
SPACA9	3	0.021464	0.055179	0.972093	1055	3	0.32616
LRRC17	3	0.02147	0.0552	0.972093	1056	2	0.51958
UBE2F	3	0.021489	0.055245	0.972093	1057	1	-0.054759
PIEZO2	3	0.021535	0.05535	0.972093	1058	3	0.27451
PBX2	3	0.021541	0.055359	0.972093	1059	1	0.0008303
AQP7	3	0.021547	0.055375	0.972093	1060	3	0.22646
KRTAP13-4	3	0.021588	0.055476	0.972093	1061	2	0.70269
PITHD1	3	0.021593	0.055489	0.972093	1062	2	0.14066
RRNAD1	3	0.021599	0.055501	0.972093	1063	3	0.45234
KIAA1841	3	0.021619	0.055546	0.972093	1064	3	0.33747
CDAN1	3	0.021623	0.055559	0.972093	1065	3	0.2451
ZNF616	3	0.021645	0.055616	0.972093	1066	1	-0.24205
ZMYND15	3	0.021664	0.055661	0.972093	1067	3	0.33808
TUBGCP3	3	0.021691	0.055726	0.972093	1068	3	0.44124
USF2	3	0.021697	0.055741	0.972093	1069	2	0.14256
NYAP2	3	0.021749	0.055869	0.972093	1070	2	0.44694
CRNKL1	3	0.021749	0.055871	0.972093	1071	2	0.17174
CCP110	3	0.021757	0.055892	0.972093	1072	2	0.42117
ERCC4	3	0.021763	0.055906	0.972093	1073	3	0.29278
GP1BA	3	0.021801	0.055998	0.972093	1074	1	-0.19743
ARR3	3	0.021833	0.056068	0.972093	1075	3	0.24012
CENPX	3	0.021842	0.056087	0.972093	1076	2	0.43118
COPB1	3	0.021853	0.056108	0.972093	1077	2	0.16575
BCL10	3	0.02187	0.05615	0.972093	1078	3	0.27979
PTH1R	3	0.021914	0.056261	0.972093	1079	3	0.48023
C7orf43	3	0.02192	0.056279	0.972093	1080	3	0.23102
KAZALD1	3	0.021924	0.056287	0.972093	1081	3	0.36721
KIF4A	3	0.021945	0.056342	0.972093	1082	3	0.29851
RPS9	3	0.021958	0.056374	0.972093	1083	1	0.07233
ITLN2	3	0.02197	0.056402	0.972093	1084	3	0.52308
RBM17	3	0.021978	0.05642	0.972093	1085	2	0.38253
ZNF493	3	0.02202	0.056525	0.972093	1086	2	0.52971
PIK3C2A	3	0.022028	0.056539	0.972093	1087	3	0.31719
GRIP2	3	0.022037	0.05656	0.972093	1088	3	0.55395
CACNA1A	3	0.022053	0.056592	0.972093	1089	3	0.34101
FANCA	3	0.022062	0.056614	0.972093	1090	2	0.39293
LRMDA	3	0.022063	0.056616	0.972093	1091	2	0.47714
MATK	3	0.022107	0.056714	0.972718	1092	3	0.31236
BAG1	3	0.022123	0.056755	0.972718	1093	3	0.36406
SLIRP	3	0.022166	0.056855	0.973542	1094	2	0.34854
CRYBA1	3	0.022218	0.056976	0.97393	1095	1	-0.037486
TCTN2	3	0.022219	0.056981	0.97393	1096	3	0.25754
SLC7A2	3	0.022242	0.057034	0.973963	1097	3	0.51019
LOC389602	3	0.022276	0.057113	0.974296	1098	3	0.32057
GPR137C	3	0.022293	0.057157	0.974296	1099	3	0.29326
NDUFB1	3	0.022374	0.057342	0.976578	1100	1	0.010886
PTCHD4	3	0.022426	0.05746	0.976852	1101	1	0.073438
BLVRB	3	0.022427	0.057462	0.976852	1102	3	0.30369
ANO4	3	0.022478	0.057587	0.976973	1103	1	0.0013269
HIST1H3G	3	0.022509	0.05766	0.976973	1104	3	0.45797
G3BP1	3	0.02253	0.057702	0.976973	1105	1	-0.012209
SLC9B2	3	0.022582	0.05783	0.976973	1106	1	0.043698
PDGFB	3	0.022627	0.057944	0.976973	1107	3	0.24936
SERPINB11	3	0.022634	0.057966	0.976973	1108	1	0.10444
ACER3	3	0.022657	0.058012	0.976973	1109	3	0.26028
FZD10	3	0.022688	0.058109	0.976973	1110	3	0.30593
TMEM155	3	0.022699	0.058139	0.976973	1111	3	0.27627
IL2RB	3	0.022739	0.058243	0.976973	1112	1	0.057489
LOC100506388	3	0.022741	0.058248	0.976973	1113	3	0.35892
ORMDL3	2	0.022759	0.042153	0.962833	1114	2	0.45767
ARPC1B	3	0.022765	0.058299	0.976973	1115	3	0.25466
TRERF1	3	0.022791	0.058364	0.976973	1116	2	0.39409
EPS8	3	0.022843	0.058505	0.976973	1117	2	0.16892
ADGRD2	3	0.022895	0.058627	0.976973	1118	1	-0.049753
HIF3A	3	0.022941	0.058732	0.976973	1119	3	0.4681
RHBDF1	3	0.022957	0.058765	0.976973	1120	2	0.47876
EIF1AD	3	0.022958	0.058771	0.976973	1121	3	0.24021
ALDOA	3	0.022974	0.058813	0.976973	1122	2	0.50767
MAGEA8	3	0.022999	0.058867	0.976973	1123	2	0.20293
CCDC43	3	0.02304	0.05895	0.976973	1124	3	0.5041
TNFSF11	3	0.023051	0.058978	0.976973	1125	2	0.1493
RPS10	3	0.023066	0.059019	0.976973	1126	2	0.50097
CD248	3	0.023096	0.059088	0.976973	1127	2	0.43144
C7orf55-LUC7L2	3	0.023103	0.059104	0.976973	1128	1	0.023092
ADGRF5	3	0.023155	0.059226	0.976973	1129	1	-0.38443
SUPT7L	2	0.023186	0.042882	0.963429	1130	2	0.39172
C4orf17	3	0.023201	0.059351	0.976973	1131	2	0.4497
LRRTM3	3	0.023241	0.059465	0.976973	1132	3	0.29646
HOXA5	3	0.023244	0.059471	0.976973	1133	2	0.58558
SPATC1	3	0.023259	0.059508	0.976973	1134	1	-0.15793
GLRX2	3	0.023279	0.059551	0.976973	1135	2	0.45668
PAM16	3	0.023302	0.059601	0.976973	1136	3	0.25179
CD83	3	0.023306	0.059609	0.976973	1137	3	0.411
PAG1	3	0.023311	0.059618	0.976973	1138	2	0.45273
EGFLAM	3	0.023354	0.059704	0.976973	1139	3	0.24929
MRPL15	3	0.023363	0.059731	0.976973	1140	2	0.16313
GPX2	3	0.023402	0.059811	0.976973	1141	2	0.49427
ECEL1	3	0.023415	0.059841	0.976973	1142	1	0.024688
SREBF1	3	0.023463	0.05996	0.976973	1143	2	0.46678
VAC14	3	0.023467	0.05997	0.976973	1144	1	0.10711
AGPAT3	3	0.023489	0.060033	0.976973	1145	2	0.46607
DRC7	3	0.023498	0.060047	0.976973	1146	3	0.28729
ARHGEF35	3	0.023519	0.060098	0.976973	1147	1	-0.10672
TRIM27	3	0.023533	0.060126	0.976973	1148	2	0.53293
TRA2B	3	0.02357	0.06021	0.976973	1149	3	0.44233
NCMAP	3	0.023586	0.060258	0.976973	1150	2	0.48551
EID2B	3	0.023594	0.060278	0.976973	1151	3	0.25875
CBWD7	3	0.023609	0.060315	0.976973	1152	3	0.38025
ADIPOR2	3	0.023665	0.060459	0.976973	1153	2	0.52512
MKLN1	3	0.023666	0.06046	0.976973	1154	3	0.28196
AHDC1	3	0.023675	0.060491	0.976973	1155	1	0.044685
TMEM261	3	0.023722	0.060605	0.976973	1156	2	0.50075
ANKRD27	3	0.023727	0.060615	0.976973	1157	2	0.34323
FXR2	3	0.02374	0.060642	0.976973	1158	3	0.24406
OGDHL	3	0.023762	0.06069	0.976973	1159	3	0.47126
ZNF382	3	0.023779	0.060734	0.976973	1160	3	0.23695
RIC8B	3	0.023823	0.06084	0.976973	1161	3	0.23901
PRPS1	3	0.023831	0.060864	0.976973	1162	2	0.3065
SOCS5	3	0.023845	0.060898	0.976973	1163	3	0.25966
DHRS9	3	0.023865	0.060948	0.976973	1164	3	0.32282
SMIM10	3	0.023904	0.061047	0.976973	1165	3	0.34773
GPR146	3	0.023928	0.061106	0.976973	1166	3	0.2834
STX5	3	0.023935	0.061126	0.976973	1167	1	-0.027842
ATXN1	3	0.023974	0.061217	0.976973	1168	2	0.61274
NLN	3	0.023987	0.06124	0.976973	1169	1	0.11082
CXorf38	3	0.02406	0.061411	0.976973	1170	3	0.37254
CHRNA4	3	0.024073	0.061441	0.976973	1171	3	0.43787
CEP295NL	3	0.024143	0.061601	0.976973	1172	2	0.35178
UBASH3B	3	0.024153	0.061621	0.976973	1173	3	0.25138
KRTAP10-5	3	0.024169	0.061658	0.976973	1174	2	0.55497
CCDC54	3	0.024195	0.06171	0.976973	1175	1	0.042619
PLK4	3	0.024223	0.061779	0.976973	1176	2	0.76892
ZKSCAN1	3	0.024247	0.061838	0.976973	1177	2	0.28483
TAF1A	3	0.024299	0.061959	0.976973	1178	3	0.32937
TOGARAM2	3	0.024303	0.061965	0.976973	1179	2	0.59096
OR2W3	3	0.024321	0.062011	0.976973	1180	3	0.72591
TMEM183B	3	0.024325	0.062021	0.976973	1181	3	0.2424
C2orf73	3	0.024351	0.062087	0.976973	1182	2	0.17812
DCAF8L2	3	0.024356	0.062091	0.976973	1183	3	0.43794
DLST	3	0.024365	0.062109	0.976973	1184	2	0.54527
GEMIN5	3	0.024372	0.062131	0.976973	1185	3	0.29273
SLC25A23	3	0.024372	0.062131	0.976973	1186	3	0.3778
PTCH1	3	0.024403	0.062207	0.976973	1187	2	0.26353
ZBTB8A	3	0.024455	0.062351	0.976973	1188	3	0.4223
H1FX	3	0.024465	0.062375	0.976973	1189	3	0.32126
LMNTD2	3	0.02449	0.062426	0.976973	1190	3	0.23546
ST3GAL2	3	0.024507	0.06247	0.976973	1191	2	0.18018
APP	3	0.024559	0.062585	0.976973	1192	1	0.097445
ST5	3	0.024611	0.06271	0.976973	1193	2	0.24052
ZNF776	3	0.024651	0.062817	0.976973	1194	2	0.55211
MCUB	3	0.024663	0.062836	0.976973	1195	1	-0.04239
ZNF133	3	0.024715	0.06296	0.976973	1196	1	-0.038353
BARX1	3	0.024738	0.06302	0.976973	1197	3	0.2003
CPVL	3	0.024756	0.063061	0.976973	1198	3	0.23664
ARL17B	3	0.024767	0.063082	0.976973	1199	1	-0.13816
COMMD4	3	0.024819	0.063213	0.976973	1200	1	-0.14521
LIAS	2	0.024845	0.045816	0.965761	1201	2	0.52498
DAB2	3	0.024849	0.063277	0.976973	1202	2	0.48816
NUGGC	3	0.024871	0.063343	0.976973	1203	2	0.31749
MICU2	3	0.024903	0.063416	0.976973	1204	2	0.51437
RIMKLA	3	0.024923	0.063456	0.976973	1205	2	0.21367
TXNDC2	3	0.024975	0.063588	0.976973	1206	2	0.32367
TEX11	3	0.025027	0.063722	0.976973	1207	2	0.17587
RBBP8	3	0.025049	0.063777	0.976973	1208	3	0.31063
CDKN1A	3	0.025079	0.063856	0.976973	1209	3	0.92427
SPACA5	3	0.025147	0.063999	0.976973	1210	2	0.60164
CYR61	3	0.025156	0.064024	0.976973	1211	3	0.41306
CUL2	3	0.025183	0.064102	0.976973	1212	2	0.13191
SLC6A11	3	0.025224	0.064195	0.976973	1213	3	0.17708
TSACC	3	0.025228	0.064209	0.976973	1214	3	0.29149
TPRX1	3	0.025235	0.064221	0.976973	1215	1	0.03572
ACP2	3	0.025287	0.064345	0.976973	1216	2	0.39152
WDR70	3	0.02529	0.064352	0.976973	1217	3	0.38321
CXADR	3	0.02531	0.0644	0.976973	1218	2	0.54279
EDA2R	3	0.025339	0.064459	0.976973	1219	1	-0.34076
VEGFC	3	0.025347	0.064485	0.976973	1220	2	0.48786
AP4M1	3	0.025356	0.064505	0.976973	1221	2	0.4943
CCDC182	3	0.025391	0.06459	0.976973	1222	2	0.13485
PDZK1IP1	3	0.025406	0.064619	0.976973	1223	3	0.25192
R3HDM1	3	0.025413	0.064636	0.976973	1224	3	0.36891
TAF1C	3	0.02547	0.064773	0.976973	1225	3	0.34043
MARK1	3	0.025474	0.064783	0.976973	1226	2	0.67317
PSG11	3	0.025479	0.064796	0.976973	1227	3	0.24477
OR7A5	3	0.025488	0.064819	0.976973	1228	3	0.35764
CLDN23	3	0.025495	0.064833	0.976973	1229	1	0.073464
BHLHA15	3	0.025538	0.064931	0.976973	1230	2	0.51653
CRB3	3	0.025547	0.064952	0.976973	1231	1	-0.42996
IL25	3	0.025594	0.065066	0.976973	1232	3	0.36401
ADARB2	3	0.025599	0.065074	0.976973	1233	1	-0.079166
NVL	3	0.025629	0.065142	0.976973	1234	2	0.58189
PARM1	3	0.02569	0.065284	0.976973	1235	3	0.39993
BEST1	3	0.025729	0.065369	0.976973	1236	2	0.45126
CLNS1A	3	0.02578	0.065479	0.976973	1237	1	-0.37071
MYOZ1	3	0.025787	0.065495	0.976973	1238	3	0.42233
SYTL1	3	0.025853	0.065652	0.976973	1239	2	0.56877
RAB40C	3	0.025858	0.065663	0.976973	1240	1	-0.34329
CTXN3	3	0.025876	0.065703	0.976973	1241	2	0.498
TRIB1	3	0.02591	0.065776	0.976973	1242	2	0.25836
OR2Z1	3	0.025923	0.065812	0.976973	1243	3	0.21438
AGTPBP1	3	0.025962	0.065906	0.976973	1244	2	0.19422
CD3G	3	0.026014	0.066016	0.976973	1245	3	0.23743
VPS13D	3	0.026014	0.066017	0.976973	1246	1	0.069568
URGCP-MRPS24	3	0.026032	0.066063	0.976973	1247	3	0.43804
TOR2A	3	0.026066	0.066145	0.976973	1248	2	0.28286
RP2	3	0.026074	0.066158	0.976973	1249	3	0.501
SUCLG2	3	0.026097	0.066227	0.976973	1250	2	0.66065
MYT1L	3	0.026118	0.066281	0.976973	1251	2	0.20949
LINC00452	3	0.026135	0.066312	0.976973	1252	3	0.31096
HIST1H4D	3	0.026152	0.066346	0.976973	1253	2	0.41493
CCL18	3	0.02617	0.066385	0.976973	1254	2	0.2353
PTK2B	3	0.026204	0.066469	0.976973	1255	3	0.28293
CMTM7	3	0.026222	0.066515	0.976973	1256	1	-0.021587
MARK3	3	0.026237	0.066549	0.976973	1257	3	0.2421
ESRRB	3	0.026253	0.066577	0.976973	1258	2	0.47939
LACTBL1	3	0.0263	0.066702	0.976973	1259	2	0.54467
AES	3	0.026331	0.066767	0.976973	1260	3	0.27187
TBC1D2	3	0.026346	0.066805	0.976973	1261	2	0.36453
CYC1	3	0.026391	0.066913	0.976973	1262	3	0.21705
GIN1	3	0.026397	0.066928	0.976973	1263	2	0.5614
OLA1	3	0.026415	0.06698	0.976973	1264	3	0.34942
DAZ3	3	0.02643	0.067015	0.976973	1265	2	0.19498
PIGL	3	0.026443	0.067046	0.976973	1266	3	0.53138
CLEC4E	3	0.026481	0.067135	0.976973	1267	1	-0.4106
CSNK1D	3	0.026517	0.067221	0.976973	1268	3	0.5338
RTEL1	3	0.026533	0.067254	0.976973	1269	2	0.2661
LRCH4	3	0.026633	0.067504	0.976973	1270	2	0.42619
SLC25A22	3	0.026637	0.067511	0.976973	1271	2	0.1199
C10orf95	3	0.026645	0.067533	0.976973	1272	3	0.3127
RAG1	3	0.026647	0.067536	0.976973	1273	2	0.5096
LY6G6C	3	0.026689	0.067633	0.976973	1274	3	0.34218
DNAJC3	3	0.026697	0.067653	0.976973	1275	3	0.28898
NDC1	3	0.026716	0.067704	0.976973	1276	3	0.215
ZSWIM3	3	0.026741	0.067757	0.976973	1277	1	0.11874
SH3GLB2	3	0.026759	0.067789	0.976973	1278	3	0.25975
DUSP7	3	0.026793	0.067866	0.976973	1279	1	-0.22778
SNCA	3	0.026806	0.067892	0.976973	1280	3	0.39519
DBT	3	0.02682	0.067924	0.976973	1281	3	0.36686
POLDIP3	3	0.026838	0.06797	0.976973	1282	2	0.52048
KIAA1755	3	0.026845	0.067981	0.976973	1283	2	0.18506
CXorf66	3	0.026849	0.067991	0.976973	1284	3	0.33971
NSD1	3	0.026885	0.068074	0.976973	1285	2	0.47266
SLC1A2	3	0.026897	0.068106	0.976973	1286	1	0.12117
ASB6	3	0.026949	0.068231	0.976973	1287	2	0.23957
MARCH6	3	0.026958	0.068252	0.976973	1288	3	0.20737
ACTR8	3	0.027001	0.068357	0.976973	1289	2	0.25702
LTB	3	0.027005	0.068366	0.976973	1290	3	0.38317
HEXIM1	3	0.027052	0.068478	0.976973	1291	2	0.38736
AREG	3	0.027072	0.068518	0.976973	1292	2	0.42524
TRIM32	3	0.027104	0.068582	0.976973	1293	1	-0.046958
IGFL3	3	0.027119	0.068614	0.976973	1294	2	0.43901
ENO3	3	0.027143	0.068677	0.976973	1295	3	0.3011
TNP1	3	0.027198	0.068817	0.976973	1296	3	0.2892
SYTL2	3	0.027208	0.06884	0.976973	1297	2	0.43556
TWF2	3	0.02725	0.068929	0.976973	1298	2	0.45259
MAGEB18	3	0.027278	0.068999	0.976973	1299	2	0.57318
ADGRB1	3	0.02728	0.069002	0.976973	1300	3	0.18777
PCDHGB1	3	0.027325	0.069107	0.976973	1301	3	0.55182
CDKN2B	3	0.027364	0.069194	0.976973	1302	1	-0.086087
NPVF	3	0.027372	0.069221	0.976973	1303	2	0.61254
MRPS5	3	0.027378	0.069232	0.976973	1304	3	0.18269
ZDHHC4	3	0.027383	0.069239	0.976973	1305	3	0.26656
SPATC1L	3	0.027391	0.069257	0.976973	1306	2	0.38092
SPEG	3	0.027416	0.069313	0.976973	1307	1	-0.21683
KIF26A	3	0.027467	0.069431	0.976973	1308	2	0.44031
GAB2	3	0.027476	0.069449	0.976973	1309	2	0.3823
OSCAR	3	0.027532	0.069573	0.976973	1310	3	0.387
MIOX	3	0.02759	0.069716	0.976973	1311	3	0.2024
C11orf86	3	0.027614	0.069769	0.976973	1312	3	0.2606
AKIP1	3	0.027627	0.069794	0.976973	1313	2	0.41513
KLF10	3	0.027675	0.06991	0.976973	1314	2	0.52607
CHRD	3	0.027675	0.06991	0.976973	1315	2	0.18787
KLHL26	3	0.027731	0.070043	0.976973	1316	3	0.44468
ARL4D	3	0.027779	0.070154	0.976973	1317	2	0.3299
MAD2L1	3	0.027815	0.070236	0.976973	1318	3	0.43033
KLHDC8B	3	0.027831	0.070273	0.976973	1319	2	0.37088
CA10	3	0.027859	0.07034	0.976973	1320	2	0.67156
SLFN11	3	0.027883	0.070401	0.976973	1321	2	0.48579
PPM1E	3	0.027893	0.070425	0.976973	1322	2	0.39405
C16orf78	3	0.027986	0.07064	0.976973	1323	2	0.30824
MYO1B	3	0.027988	0.070642	0.976973	1324	2	0.50054
CDK5RAP3	3	0.028021	0.070725	0.976973	1325	2	0.50262
MEIOB	3	0.028031	0.070744	0.976973	1326	3	0.30055
C11orf21	3	0.028035	0.070752	0.976973	1327	2	0.41639
FGL1	3	0.028038	0.070757	0.976973	1328	1	-0.38717
CD40	3	0.028064	0.070817	0.976973	1329	2	0.58163
HHLA2	3	0.028085	0.07086	0.976973	1330	3	0.24171
PTPRN2	3	0.02809	0.070875	0.976973	1331	3	0.23264
CSTF1	3	0.02809	0.070875	0.976973	1332	2	0.19527
ADAMTS14	3	0.028097	0.070885	0.976973	1333	3	0.25939
MIOS	3	0.028142	0.070987	0.976973	1334	2	0.31333
VDAC1	3	0.028163	0.071042	0.976973	1335	3	0.2953
ANGEL2	3	0.028169	0.071057	0.976973	1336	2	0.4726
ZNF732	3	0.028242	0.071223	0.976973	1337	3	0.29968
MOB4	3	0.028245	0.071234	0.976973	1338	2	0.52479
DNAJA3	3	0.028297	0.071364	0.976973	1339	2	0.20673
MPHOSPH6	3	0.028335	0.071449	0.976973	1340	3	0.24492
OR10A3	3	0.028349	0.071485	0.976973	1341	1	-0.19425
PDIA3	3	0.02835	0.071486	0.976973	1342	3	0.40239
TFAM	3	0.028446	0.07173	0.976973	1343	2	0.58243
ALG1L	3	0.028453	0.071746	0.976973	1344	2	0.21462
NCF1	3	0.028456	0.07175	0.976973	1345	2	0.41199
KIAA1109	3	0.028503	0.071872	0.976973	1346	2	0.48812
GOLGA6A	3	0.028505	0.071873	0.976973	1347	1	-0.095344
CLCN5	3	0.028559	0.071994	0.976973	1348	3	0.21093
LYN	3	0.028569	0.072008	0.976973	1349	3	0.47343
PLEKHG4B	3	0.028634	0.072174	0.976973	1350	2	0.30145
SLITRK4	3	0.028634	0.072174	0.976973	1351	1	0.0463
BAIAP2L2	3	0.028676	0.07227	0.976973	1352	2	0.54338
KBTBD3	3	0.028691	0.072303	0.976973	1353	2	0.4615
MAP2K2	3	0.028712	0.072359	0.976973	1354	1	-0.27187
GMPR2	3	0.028725	0.072389	0.976973	1355	3	0.29645
BROX	3	0.02873	0.072401	0.976973	1356	3	0.33555
ZNF583	3	0.028747	0.072451	0.976973	1357	3	0.19331
DCAKD	3	0.028802	0.072576	0.976973	1358	2	0.45853
EVA1C	3	0.028812	0.072595	0.976973	1359	3	0.3436
MLST8	3	0.028816	0.0726	0.976973	1360	1	0.10487
TRMT61A	3	0.028844	0.072657	0.976973	1361	3	0.24132
CUL3	3	0.028868	0.072715	0.976973	1362	2	0.16772
RAPGEF2	3	0.028894	0.072773	0.976973	1363	3	0.283
GNAI1	3	0.028908	0.0728	0.976973	1364	2	0.46578
SRSF5	3	0.02892	0.072834	0.976973	1365	1	-0.3149
GNRHR	3	0.028927	0.07285	0.976973	1366	2	0.4737
WDR59	3	0.028946	0.072895	0.976973	1367	2	0.48791
CHRNA10	3	0.028953	0.072911	0.976973	1368	3	0.22784
AMOTL1	3	0.029023	0.07308	0.976973	1369	1	-0.23672
NFIC	3	0.029101	0.073268	0.976973	1370	2	0.42385
ZMAT5	3	0.029127	0.073332	0.976973	1371	2	0.45245
SP140	3	0.029158	0.073403	0.976973	1372	3	0.37832
FAM200B	3	0.029179	0.073445	0.976973	1373	2	0.4061
TMEFF2	3	0.029188	0.073475	0.976973	1374	2	0.4589
FAM60A	3	0.029256	0.073624	0.976973	1375	2	0.41445
CDH13	3	0.029276	0.07367	0.976973	1376	3	0.41313
MRPS24	3	0.029276	0.073671	0.976973	1377	3	0.38528
CXXC1	3	0.029282	0.073688	0.976973	1378	2	0.34795
TEPP	3	0.029285	0.073694	0.976973	1379	2	0.40724
SRFBP1	3	0.029306	0.073736	0.976973	1380	3	0.25194
TP53INP2	3	0.029334	0.07381	0.976973	1381	2	0.52427
LOC100130880	3	0.029334	0.073811	0.976973	1382	1	0.15226
ATG7	3	0.029371	0.073897	0.976973	1383	3	0.37586
NKX2-3	3	0.029386	0.073927	0.976973	1384	3	0.39897
AP1M2	3	0.029394	0.073947	0.976973	1385	3	0.22933
AKT2	3	0.029402	0.073958	0.976973	1386	2	0.43173
LMNTD1	3	0.029438	0.07404	0.976973	1387	1	0.096926
ADAMTS8	3	0.029439	0.074044	0.976973	1388	3	0.34928
SP8	3	0.029451	0.074069	0.976973	1389	2	0.48671
KCTD9	3	0.029455	0.074081	0.976973	1390	3	0.44236
HES7	3	0.02946	0.074099	0.976973	1391	2	0.60333
TRIL	3	0.029485	0.074157	0.976973	1392	3	0.22515
CUL7	3	0.02949	0.074166	0.976973	1393	2	0.35033
DYTN	3	0.02949	0.074166	0.976973	1394	3	0.235
ATP6V1F	3	0.029509	0.074208	0.976973	1395	2	0.55112
BOD1	3	0.029529	0.074259	0.976973	1396	2	0.45645
FAM19A5	3	0.029541	0.074286	0.976973	1397	2	0.26109
PLA2G2E	3	0.029571	0.074346	0.976973	1398	3	0.21992
AQP8	3	0.029593	0.074401	0.976973	1399	1	-0.016908
SCAMP5	3	0.029644	0.074529	0.976973	1400	3	0.18963
SCD	3	0.029645	0.074531	0.976973	1401	1	-0.06224
FBXW7	3	0.029655	0.074551	0.976973	1402	2	0.36061
HES1	3	0.029672	0.074587	0.976973	1403	3	0.49027
INSR	3	0.029685	0.07462	0.976973	1404	2	0.40794
PDF	3	0.029697	0.074653	0.976973	1405	1	-0.10888
LOC100506127	3	0.029734	0.074737	0.976973	1406	2	0.44704
ANGPTL3	3	0.029743	0.074761	0.976973	1407	3	0.27894
GABRA1	3	0.029749	0.07478	0.976973	1408	2	0.33588
EMC1	2	0.02978	0.054575	0.972093	1409	2	0.45054
NPFFR2	3	0.0298	0.074888	0.976973	1410	2	0.50239
ATR	3	0.029852	0.075005	0.976973	1411	1	-0.2809
KATNAL2	3	0.029855	0.075009	0.976973	1412	3	0.34702
GPR37L1	3	0.029875	0.075049	0.976973	1413	3	0.17644
FAM58A	3	0.029904	0.075105	0.976973	1414	1	-0.18349
DENND6A	3	0.02992	0.075142	0.976973	1415	2	0.38135
NEURL2	3	0.029934	0.075171	0.976973	1416	3	0.34193
OR1L8	3	0.029959	0.075225	0.976973	1417	2	0.47724
SCGN	3	0.029967	0.075246	0.976973	1418	3	0.20846
TSNARE1	3	0.029977	0.075267	0.976973	1419	3	0.3115
RAPGEF3	3	0.029988	0.075293	0.976973	1420	2	0.45066
EBF4	3	0.029998	0.075316	0.976973	1421	2	0.40146
DPH3P1	3	0.030018	0.07536	0.976973	1422	2	0.43575
DLG1	3	0.030028	0.07538	0.976973	1423	3	0.36997
RGS16	3	0.030047	0.075439	0.976973	1424	2	0.48354
HSD17B4	3	0.030059	0.075472	0.976973	1425	1	-0.18867
OR4E2	3	0.030069	0.075496	0.976973	1426	3	0.26437
IGFBPL1	3	0.030077	0.075512	0.976973	1427	2	0.47544
LRRC10B	3	0.030111	0.075593	0.976973	1428	1	-0.25306
SRI	3	0.030163	0.075714	0.976973	1429	2	0.22675
C15orf52	3	0.030239	0.075888	0.976973	1430	2	0.47973
ABCA13	3	0.030266	0.075941	0.976973	1431	3	0.33659
SCGB1D1	3	0.030267	0.075947	0.976973	1432	2	0.1435
BPIFB3	3	0.030294	0.075996	0.976973	1433	3	0.40008
LCE4A	3	0.030299	0.076008	0.976973	1434	3	0.45335
PCYT1A	3	0.030318	0.076052	0.976973	1435	2	0.24342
AMPH	3	0.030353	0.076136	0.976973	1436	2	0.5519
ANKS3	2	0.030369	0.055568	0.972093	1437	1	0.13923
NPPC	3	0.03037	0.076169	0.976973	1438	1	-0.20438
ZNF528	3	0.030422	0.076279	0.976973	1439	2	0.52812
DEAF1	3	0.030436	0.076306	0.976973	1440	3	0.2289
TRIM72	3	0.030459	0.076357	0.976973	1441	3	0.21464
OXLD1	3	0.030474	0.076393	0.976973	1442	1	-0.14475
WDR36	3	0.030526	0.076506	0.976973	1443	3	0.23073
RNF130	3	0.030554	0.076584	0.976973	1444	3	0.35064
CASP14	3	0.030554	0.076584	0.976973	1445	3	0.22809
TFF3	3	0.030572	0.07662	0.976973	1446	3	0.29987
REG1B	3	0.030577	0.076631	0.976973	1447	1	0.075004
AAMDC	3	0.030635	0.076767	0.976973	1448	3	0.19249
LOC284513	3	0.030635	0.076767	0.976973	1449	2	0.48908
OR8D1	3	0.030666	0.076842	0.976973	1450	3	0.43721
FLT1	3	0.030681	0.076884	0.976973	1451	1	0.0081129
CABLES1	3	0.030723	0.076979	0.976973	1452	3	0.21609
ZFPM2	3	0.030733	0.077003	0.976973	1453	2	0.41782
VPS41	3	0.030764	0.077065	0.976973	1454	3	0.22455
CA8	3	0.030784	0.077122	0.976973	1455	1	0.00088018
RPL8	3	0.030789	0.077131	0.976973	1456	2	0.39738
KTI12	3	0.030806	0.077166	0.976973	1457	3	0.38603
NRP1	3	0.030809	0.077176	0.976973	1458	2	0.41987
WEE1	3	0.030836	0.077229	0.976973	1459	1	-0.053329
SNX30	3	0.030868	0.077319	0.976973	1460	2	0.40553
SHOC2	3	0.030871	0.077322	0.976973	1461	3	0.2739
SMTN	3	0.030878	0.077336	0.976973	1462	3	0.38597
NR2F2	3	0.030883	0.077345	0.976973	1463	2	0.45889
HMOX2	3	0.030888	0.077358	0.976973	1464	1	-0.11208
RAB27A	3	0.030894	0.077374	0.976973	1465	3	0.32239
ZNF518A	3	0.03092	0.077433	0.976973	1466	3	0.27222
N4BP2L2	3	0.030949	0.077503	0.976973	1467	3	0.24264
ZNF624	3	0.031008	0.077628	0.976973	1468	2	0.62621
TMEM246	3	0.031019	0.077653	0.976973	1469	3	0.25795
SULT1A1	3	0.031056	0.077739	0.976973	1470	3	0.32719
MASP2	3	0.031078	0.07779	0.976973	1471	2	0.44442
E2F5	3	0.031095	0.077829	0.976973	1472	1	0.032283
CNTN4	3	0.03111	0.077868	0.976973	1473	3	0.21086
DEFB129	3	0.031122	0.077897	0.976973	1474	2	0.49512
TMEM179	3	0.031147	0.077953	0.976973	1475	2	0.13291
EHF	3	0.031147	0.077953	0.976973	1476	2	0.46323
ZNF775	3	0.031176	0.078025	0.976973	1477	3	0.25445
ELP5	3	0.031198	0.078078	0.976973	1478	2	0.2733
OR2A5	3	0.031237	0.07817	0.976973	1479	2	0.59116
FAM166A	3	0.03125	0.078196	0.976973	1480	1	-0.069795
ARHGEF39	3	0.031257	0.078208	0.976973	1481	2	0.4501
MGAT4B	3	0.031302	0.078307	0.976973	1482	3	0.24161
SON	3	0.031338	0.078383	0.976973	1483	3	0.21047
CBLL1	3	0.031378	0.078471	0.976973	1484	2	0.48084
CCL4L2	3	0.031405	0.078521	0.976973	1485	2	0.37729
ABCC1	3	0.031509	0.078766	0.976973	1486	2	0.19254
TMEM104	3	0.03152	0.078789	0.976973	1487	3	0.24006
TMCC3	3	0.031533	0.078822	0.976973	1488	2	0.48085
APOBEC3G	3	0.031546	0.078859	0.976973	1489	3	0.29619
KCNH2	3	0.03156	0.078889	0.976973	1490	3	0.31115
AGO1	3	0.031561	0.078892	0.976973	1491	1	-0.076498
TMEM2	3	0.031568	0.078915	0.976973	1492	2	0.45399
NMT1	3	0.031575	0.078932	0.976973	1493	3	0.2461
C16orf59	3	0.031599	0.078983	0.976973	1494	2	0.44202
FAM104B	3	0.031612	0.079005	0.976973	1495	1	0.10122
TFAP2C	3	0.031619	0.079017	0.976973	1496	3	0.5193
MECR	3	0.031626	0.079035	0.976973	1497	3	0.24006
PYCR2	3	0.031639	0.07907	0.976973	1498	3	0.18354
MEPCE	3	0.031644	0.079079	0.976973	1499	3	0.18031
SPEF1	3	0.031649	0.079089	0.976973	1500	3	0.22174
ZNF235	3	0.031655	0.079099	0.976973	1501	3	0.35696
ELK4	3	0.031664	0.079119	0.976973	1502	2	0.30644
CHM	3	0.031726	0.079276	0.976973	1503	3	0.21193
CUEDC1	3	0.031782	0.07939	0.976973	1504	3	0.31576
AOC3	3	0.031803	0.079441	0.976973	1505	3	0.30069
TMC7	3	0.031819	0.079476	0.976973	1506	2	0.18728
WNT2B	3	0.03184	0.079528	0.976973	1507	3	0.31886
SLX4	3	0.031871	0.079597	0.976973	1508	2	0.38483
BSN	3	0.031871	0.079598	0.976973	1509	2	0.1667
DPPA4	3	0.031923	0.079717	0.976973	1510	1	0.0084578
MC3R	3	0.031939	0.079749	0.976973	1511	3	0.33034
MACF1	3	0.031974	0.079837	0.976973	1512	2	0.40937
ZNF281	3	0.032008	0.079917	0.976973	1513	3	0.25401
NSUN7	3	0.032026	0.079963	0.976973	1514	1	-0.40699
NUPL2	3	0.032048	0.080017	0.976973	1515	3	0.18434
USP17L24	1	0.03211	0.032047	0.962833	1516	1	1.016
ZNHIT6	3	0.032233	0.080443	0.976973	1517	1	0.090798
ZSCAN10	3	0.032256	0.080501	0.976973	1518	3	0.37574
EEF1AKMT2	3	0.032262	0.080515	0.976973	1519	3	0.28902
UTP14A	3	0.032306	0.080613	0.976973	1520	2	0.44994
CDH9	3	0.03231	0.08062	0.976973	1521	3	0.48735
KRT33A	3	0.032331	0.080663	0.976973	1522	3	0.37072
CCT8L2	3	0.032336	0.080675	0.976973	1523	1	-0.39804
LRRC57	3	0.032367	0.080747	0.976973	1524	2	0.40855
IFI6	3	0.032388	0.080797	0.976973	1525	1	0.13208
FOXF1	3	0.03239	0.080801	0.976973	1526	3	0.2987
ITPKB	3	0.032449	0.080932	0.976973	1527	2	0.45771
ANKRD45	3	0.032479	0.081002	0.976973	1528	2	0.46628
FOLH1	3	0.03253	0.081127	0.976973	1529	2	0.494
CD274	3	0.03254	0.081149	0.976973	1530	2	0.59699
ORMDL2	3	0.032543	0.08116	0.976973	1531	2	0.31253
ARHGAP36	3	0.032571	0.081217	0.976973	1532	3	0.26076
MAP1B	3	0.032581	0.08124	0.976973	1533	2	0.54406
PPP2R5D	3	0.032584	0.081244	0.976973	1534	3	0.37111
CACUL1	3	0.032595	0.081268	0.976973	1535	1	-0.48519
UBE2G2	3	0.0326	0.081276	0.976973	1536	3	0.19438
MED4	3	0.032647	0.081383	0.976973	1537	2	0.39315
DGAT1	3	0.032663	0.081419	0.976973	1538	2	0.46293
PCDHA9	3	0.032673	0.081446	0.976973	1539	2	0.48705
GLIPR1L1	3	0.032673	0.081446	0.976973	1540	3	0.43437
SOS2	3	0.032711	0.081529	0.976973	1541	3	0.26278
CALN1	3	0.032724	0.081558	0.976973	1542	2	0.47929
ATP6V0A4	3	0.03275	0.081615	0.976973	1543	1	0.095104
BHLHE40	3	0.03276	0.081635	0.976973	1544	3	0.35112
EGR2	3	0.032784	0.081685	0.976973	1545	3	0.2594
HYPK	3	0.032802	0.081724	0.976973	1546	2	0.26344
HIST1H2BA	3	0.032853	0.081835	0.976973	1547	1	-0.16788
CDC25B	3	0.032898	0.081935	0.976973	1548	3	0.17443
MEX3B	3	0.032905	0.081944	0.976973	1549	1	-0.17606
PCDHA1	3	0.032914	0.081967	0.976973	1550	3	0.24394
ZNF471	3	0.032919	0.081975	0.976973	1551	3	0.21338
PVRIG	3	0.032957	0.082064	0.976973	1552	2	0.21388
NOL8	3	0.032964	0.082081	0.976973	1553	2	0.49124
ADAM23	3	0.033009	0.082178	0.976973	1554	1	-0.89862
ST3GAL1	3	0.03306	0.082312	0.976973	1555	1	0.029509
CCDC141	3	0.033082	0.08235	0.976973	1556	2	0.42183
FCGR3B	3	0.033124	0.082444	0.976973	1557	2	0.41925
ASAP1	3	0.033144	0.082486	0.976973	1558	2	0.48367
BCL2A1	3	0.033164	0.082529	0.976973	1559	1	0.13123
ODF4	3	0.033181	0.082577	0.976973	1560	3	0.23934
JCHAIN	3	0.033215	0.082644	0.976973	1561	1	0.051264
PDC	3	0.033226	0.082671	0.976973	1562	2	0.40401
OR6C70	3	0.033288	0.082813	0.976973	1563	2	0.53552
ATF2	3	0.033319	0.082873	0.976973	1564	2	0.3665
SIT1	3	0.03337	0.082984	0.976973	1565	2	0.28298
C9orf106	3	0.033405	0.083065	0.976973	1566	3	0.15933
NDOR1	3	0.033433	0.083131	0.976973	1567	2	0.42609
TRIM44	3	0.033438	0.083142	0.976973	1568	3	0.24316
SLC18B1	3	0.033474	0.083228	0.976973	1569	2	0.51857
KLHDC2	3	0.033525	0.083347	0.976973	1570	2	0.18026
CMC2	3	0.033525	0.083347	0.976973	1571	2	0.59935
ZNF14	3	0.033577	0.083466	0.976973	1572	2	0.16033
RAD50	3	0.033588	0.083496	0.976973	1573	2	0.48071
DHRS12	3	0.03368	0.083704	0.976973	1574	3	0.25237
TLR8	3	0.03368	0.083705	0.976973	1575	1	-0.30616
DEFB103A	3	0.03373	0.083818	0.976973	1576	3	0.27037
USH1C	3	0.033732	0.083823	0.976973	1577	1	-0.034522
PTPRR	3	0.033746	0.083843	0.976973	1578	3	0.22026
KCNMB1	3	0.033784	0.083934	0.976973	1579	1	0.15053
TMPRSS2	3	0.033815	0.084012	0.976973	1580	2	0.47675
DGAT2L6	3	0.033826	0.084038	0.976973	1581	2	0.50743
ZNF580	3	0.033878	0.084152	0.976973	1582	2	0.46237
INPP4A	3	0.033887	0.084177	0.976973	1583	2	0.43414
ZNF630	3	0.033909	0.084226	0.976973	1584	2	0.46605
ZSCAN31	3	0.033939	0.08429	0.976973	1585	1	-0.48241
FAM177B	3	0.033971	0.084367	0.976973	1586	2	0.47388
PTF1A	3	0.033982	0.084386	0.976973	1587	2	0.63407
RUFY3	3	0.033984	0.084395	0.976973	1588	3	0.28628
ZNF511-PRAP1	3	0.034017	0.084475	0.976973	1589	3	0.19953
TMEM42	3	0.034042	0.084538	0.976973	1590	2	0.25355
HTR1E	3	0.034086	0.084621	0.976973	1591	2	0.44332
GNAO1	3	0.034089	0.084631	0.976973	1592	3	0.22468
MRPL50	3	0.034094	0.084637	0.976973	1593	1	0.059091
VENTX	3	0.034132	0.084724	0.976973	1594	2	0.46177
MAFK	3	0.034159	0.084796	0.976973	1595	2	0.41715
DSCAM	3	0.034197	0.084877	0.976973	1596	1	0.12987
LACRT	3	0.034252	0.084997	0.976973	1597	2	0.40855
RHBDD3	3	0.034256	0.085006	0.976973	1598	3	0.30721
AMY1C	3	0.034274	0.085041	0.976973	1599	1	-0.032387
C2orf91	3	0.034274	0.085041	0.976973	1600	1	-0.039922
EHD3	3	0.034325	0.085154	0.976973	1601	2	0.37887
PLK1	3	0.034352	0.085223	0.976973	1602	1	0.038042
PROS1	3	0.034357	0.085234	0.976973	1603	2	0.39137
OR4K17	3	0.034378	0.085283	0.976973	1604	2	0.4745
SUMO2	3	0.034396	0.085326	0.976973	1605	3	0.29951
LMX1A	3	0.034403	0.085342	0.976973	1606	1	-0.16572
HOXB6	3	0.034413	0.085358	0.976973	1607	3	0.43318
GCDH	3	0.03444	0.085426	0.976973	1608	2	0.44117
CREM	3	0.034467	0.085486	0.976973	1609	2	0.44049
CDH6	3	0.034481	0.085516	0.976973	1610	2	0.47084
GNB2	3	0.034481	0.085516	0.976973	1611	2	0.38825
CYTH4	3	0.034503	0.085575	0.976973	1612	2	0.48837
TRUB1	3	0.034514	0.085601	0.976973	1613	3	0.32011
TMEM186	2	0.034517	0.062738	0.976973	1614	2	0.43715
NMRAL1	3	0.03461	0.085806	0.976973	1615	2	0.17496
RENBP	3	0.034618	0.085825	0.976973	1616	2	0.49502
CSAG1	3	0.034662	0.085914	0.976973	1617	1	0.035308
FAM20B	3	0.034765	0.086147	0.976973	1618	2	0.20816
AKAP12	3	0.034807	0.086251	0.976973	1619	2	0.47515
NAT8B	3	0.034816	0.086272	0.976973	1620	1	0.023862
PRELP	3	0.034818	0.08628	0.976973	1621	2	0.42858
KIF9	3	0.034834	0.086314	0.976973	1622	3	0.33355
RSF1	3	0.034868	0.086397	0.976973	1623	1	-0.070234
CHRNB3	3	0.034871	0.086407	0.976973	1624	2	0.46529
G2E3	3	0.034907	0.086496	0.976973	1625	3	0.31589
SSMEM1	3	0.034913	0.086506	0.976973	1626	3	0.21733
STAU2	3	0.03492	0.086525	0.976973	1627	1	-0.099667
PLGLB2	3	0.034947	0.086587	0.976973	1628	3	0.21773
PCDH18	3	0.034964	0.086623	0.976973	1629	3	0.34111
HYAL3	3	0.034971	0.086641	0.976973	1630	2	0.15407
KCNC2	3	0.034981	0.086655	0.976973	1631	2	0.47226
OR8B2	3	0.03502	0.08674	0.976973	1632	3	0.45154
FAM205C	3	0.035023	0.086745	0.976973	1633	1	-0.061051
C2orf82	3	0.035075	0.086879	0.976973	1634	2	0.2359
COL23A1	3	0.035077	0.086885	0.976973	1635	3	0.19249
TMEM205	2	0.035103	0.063766	0.976973	1636	2	0.35619
UXS1	3	0.035126	0.087004	0.976973	1637	1	0.044514
DNASE1L3	3	0.035139	0.087036	0.976973	1638	3	0.33502
FAR2	3	0.035166	0.087098	0.976973	1639	2	0.38596
DGCR6L	3	0.035173	0.087113	0.976973	1640	3	0.47228
PTEN	2	0.035179	0.063899	0.976973	1641	2	0.5411
OLFML2B	3	0.035229	0.087254	0.976973	1642	1	-0.038959
MTRR	3	0.035261	0.087325	0.976973	1643	2	0.5155
VCP	3	0.035281	0.087368	0.976973	1644	2	0.15632
SLC6A20	3	0.035282	0.087369	0.976973	1645	3	0.52948
IZUMO1R	3	0.03533	0.087475	0.976973	1646	2	0.4667
PCDHB15	3	0.035333	0.087479	0.976973	1647	1	0.041989
WDR55	3	0.035384	0.087603	0.976973	1648	2	0.1253
DEFB126	3	0.035398	0.087632	0.976973	1649	3	0.3062
B4GALNT4	3	0.035436	0.087716	0.976973	1650	3	0.38455
BDNF	3	0.035462	0.087766	0.976973	1651	2	0.44224
OR6N1	3	0.035538	0.087927	0.976973	1652	3	0.21105
TRMT11	3	0.035539	0.087931	0.976973	1653	1	0.074435
NTRK3	3	0.035589	0.088054	0.976973	1654	2	0.38334
TEX13C	3	0.035591	0.088057	0.976973	1655	2	0.13151
EPSTI1	3	0.035611	0.088116	0.976973	1656	2	0.40197
RTKN2	3	0.035642	0.088187	0.976973	1657	1	-0.038249
COL6A3	3	0.035642	0.088187	0.976973	1658	2	0.40457
KLHL36	3	0.035694	0.088299	0.976973	1659	2	0.17433
NEXN	3	0.035706	0.088322	0.976973	1660	2	0.37615
EHBP1	3	0.035709	0.088327	0.976973	1661	3	0.4409
ZNF474	3	0.035745	0.088393	0.976973	1662	1	-0.18693
ZNF106	3	0.035786	0.088485	0.976973	1663	2	0.46723
PSD2	3	0.035797	0.088511	0.976973	1664	1	-0.20385
ZNF614	3	0.035804	0.088527	0.976973	1665	3	0.21394
ZNF416	3	0.035813	0.088544	0.976973	1666	3	0.20016
BCO2	3	0.035813	0.088544	0.976973	1667	2	0.52851
CRIPAK	3	0.035849	0.088633	0.976973	1668	1	0.13632
SLC45A2	3	0.035856	0.088659	0.976973	1669	3	0.33259
SPDYE16	3	0.035907	0.088777	0.976973	1670	3	0.32406
FAM78B	3	0.035926	0.088817	0.976973	1671	2	0.38521
RANBP2	3	0.035997	0.088995	0.976973	1672	3	0.18464
RETREG1	3	0.036003	0.08901	0.976973	1673	1	-0.13804
CPT1B	3	0.036106	0.089232	0.976973	1674	1	-0.20177
RBCK1	3	0.036152	0.089337	0.976973	1675	3	0.27829
S100A5	3	0.036158	0.089349	0.976973	1676	1	0.13247
EXOSC4	3	0.036193	0.089427	0.976973	1677	3	0.24623
PLAG1	3	0.036218	0.089494	0.976973	1678	2	0.37735
ZNF407	3	0.036219	0.089495	0.976973	1679	3	0.31021
AJUBA	3	0.036228	0.08951	0.976973	1680	3	0.19715
ANKRD26	3	0.036229	0.089512	0.976973	1681	2	0.56675
CTDSP2	3	0.036261	0.089579	0.976973	1682	1	-0.2607
KATNA1	3	0.036272	0.089597	0.976973	1683	2	0.39042
OR4B1	3	0.036313	0.089695	0.976973	1684	2	0.42458
FAM96A	3	0.036341	0.089757	0.976973	1685	3	0.24211
C1orf105	3	0.036355	0.089786	0.976973	1686	3	0.18982
PIGR	3	0.036368	0.089817	0.976973	1687	2	0.49924
SEPT7	3	0.036396	0.089881	0.976973	1688	3	0.41406
CST2	3	0.036416	0.089919	0.976973	1689	1	0.062735
PSMB3	3	0.036436	0.089963	0.976973	1690	3	0.39345
NFKBIB	3	0.036448	0.08999	0.976973	1691	3	0.2852
C21orf58	3	0.036465	0.090027	0.976973	1692	3	0.20331
CTNNA1	3	0.036489	0.090076	0.976973	1693	3	0.35662
IRAK1BP1	3	0.036519	0.090146	0.976973	1694	1	-0.14807
SPI1	3	0.036529	0.090167	0.976973	1695	3	0.24469
RNF182	3	0.03654	0.090183	0.976973	1696	2	0.49797
POU5F2	3	0.036556	0.090224	0.976973	1697	2	0.4185
PCK1	3	0.036578	0.090272	0.976973	1698	2	0.41796
PCDHGA5	3	0.036582	0.090282	0.976973	1699	3	0.2262
AEBP2	3	0.036594	0.090302	0.976973	1700	2	0.43917
C3orf35	3	0.036605	0.090333	0.976973	1701	2	0.44494
VDAC3	3	0.036617	0.090353	0.976973	1702	3	0.1946
PTPRT	3	0.036622	0.090363	0.976973	1703	1	-0.071455
PMVK	3	0.036634	0.090388	0.976973	1704	3	0.41267
CTBS	3	0.036674	0.090487	0.976973	1705	1	-0.20584
GAL3ST4	3	0.036722	0.090603	0.976973	1706	3	0.24776
PEBP4	3	0.036725	0.090608	0.976973	1707	1	-0.1698
ATG14	3	0.036745	0.090656	0.976973	1708	3	0.20607
ITGA7	3	0.036828	0.090866	0.976973	1709	2	0.27523
PROP1	3	0.036839	0.09089	0.976973	1710	3	0.25397
LOC100129697	3	0.036847	0.090908	0.976973	1711	2	0.36435
WASF1	3	0.036906	0.091036	0.976973	1712	2	0.3404
OR5J2	3	0.036906	0.091036	0.976973	1713	1	-0.2102
RAB8B	3	0.036949	0.091132	0.976973	1714	2	0.50833
PGRMC1	3	0.036983	0.0912	0.976973	1715	3	0.25213
GRID2	3	0.036985	0.091203	0.976973	1716	3	0.15591
AP1S1	3	0.037025	0.091287	0.976973	1717	2	0.41149
NAPSA	3	0.037086	0.091429	0.976973	1718	1	-0.20853
RBMXL1	3	0.037103	0.09146	0.976973	1719	3	0.22539
RBM4	3	0.037138	0.091539	0.976973	1720	1	0.065415
LONP2	3	0.037189	0.091672	0.976973	1721	1	0.068586
RTN4	3	0.03722	0.091738	0.976973	1722	2	0.4332
TRAPPC3L	3	0.037232	0.09176	0.976973	1723	3	0.30536
GPLD1	3	0.037279	0.09187	0.976973	1724	3	0.22185
ADAMTS1	3	0.037285	0.091883	0.976973	1725	3	0.1793
HAPLN1	3	0.037292	0.091898	0.976973	1726	1	0.10694
WASHC5	3	0.037344	0.092008	0.976973	1727	2	0.22562
TMEM92	3	0.037361	0.092055	0.976973	1728	2	0.35827
SCN10A	3	0.037372	0.092082	0.976973	1729	2	0.56289
CAMSAP2	3	0.037403	0.092151	0.976973	1730	3	0.3574
KCNJ16	3	0.037404	0.092155	0.976973	1731	2	0.50421
MICU1	3	0.037445	0.092235	0.976973	1732	3	0.23625
ENOX1	3	0.037447	0.092246	0.976973	1733	1	-0.54968
UBP1	3	0.037491	0.092346	0.976973	1734	2	0.45843
SUMF1	3	0.037498	0.092365	0.976973	1735	1	0.014026
LMAN1	3	0.037524	0.092436	0.976973	1736	2	0.38992
SPOCK1	3	0.03755	0.092499	0.976973	1737	2	0.30475
GJC3	3	0.037569	0.092532	0.976973	1738	3	0.20126
GLI1	3	0.037596	0.092596	0.976973	1739	3	0.25675
TFE3	3	0.037601	0.092605	0.976973	1740	1	-0.2934
LRP3	3	0.037617	0.09264	0.976973	1741	3	0.31215
HLA-DRB3	3	0.037653	0.092715	0.976973	1742	2	0.27872
PGAM1	3	0.037682	0.092789	0.976973	1743	3	0.284
EAPP	3	0.037698	0.092821	0.976973	1744	2	0.42233
KIF16B	3	0.037704	0.092837	0.976973	1745	2	0.36107
P2RY11	3	0.037712	0.092854	0.976973	1746	3	0.39182
GLMN	3	0.037731	0.092901	0.976973	1747	2	0.46422
C15orf39	3	0.037756	0.092952	0.976973	1748	1	-0.13362
DDC	3	0.037771	0.092983	0.976973	1749	3	0.24491
NPIPB5	3	0.037792	0.093038	0.976973	1750	3	0.23517
FBXO27	3	0.03791	0.093307	0.976973	1751	1	-0.26074
GAL	3	0.037927	0.093344	0.976973	1752	2	0.43342
CFAP221	3	0.037938	0.09337	0.976973	1753	2	0.44784
DUSP15	3	0.037962	0.093412	0.976973	1754	2	0.28662
DCHS2	3	0.038013	0.093526	0.976973	1755	3	0.3745
SRRM4	3	0.038013	0.093528	0.976973	1756	1	-0.027504
MTRNR2L10	3	0.03802	0.09354	0.976973	1757	2	0.44631
KIF6	3	0.038059	0.093629	0.976973	1758	2	0.45713
KRTCAP2	3	0.038065	0.093647	0.976973	1759	1	0.11287
TMEM30B	3	0.038069	0.093659	0.976973	1760	2	0.42832
TRPT1	3	0.038087	0.093701	0.976973	1761	3	0.46254
AEBP1	3	0.038093	0.093711	0.976973	1762	3	0.25023
DUSP11	3	0.038108	0.093744	0.976973	1763	2	0.45628
TUBAL3	3	0.038116	0.093759	0.976973	1764	2	0.1353
TMEM177	3	0.038157	0.093855	0.976973	1765	2	0.42452
FOXD4L1	3	0.038168	0.093882	0.976973	1766	2	0.30429
NUS1	3	0.038179	0.0939	0.976973	1767	2	0.39515
ZFP64	3	0.038271	0.094107	0.976973	1768	1	0.075882
FXYD3	3	0.038322	0.094237	0.976973	1769	1	-0.23457
DUSP19	3	0.038333	0.094261	0.976973	1770	3	0.49876
ACAT1	3	0.038374	0.09434	0.976973	1771	1	-0.23075
USP28	3	0.038432	0.094462	0.976973	1772	3	0.3275
GPBAR1	3	0.038443	0.094496	0.976973	1773	2	0.46019
TBC1D8B	3	0.038477	0.094574	0.976973	1774	2	0.37182
CLC	3	0.038509	0.094649	0.976973	1775	3	0.429
IGFBP5	3	0.038528	0.094692	0.976973	1776	1	-0.059017
NKX3-1	3	0.038538	0.094705	0.976973	1777	3	0.22158
HSPBAP1	3	0.03858	0.094804	0.976973	1778	2	0.37743
PEX26	3	0.038586	0.094817	0.976973	1779	3	0.39441
NOVA2	3	0.038604	0.094849	0.976973	1780	3	0.46568
SPRTN	3	0.038622	0.094885	0.976973	1781	3	0.20854
RPRD1A	3	0.038631	0.094913	0.976973	1782	1	-0.38988
SH3BP5	3	0.038683	0.095043	0.976973	1783	1	0.069002
TAS2R46	3	0.038685	0.095047	0.976973	1784	2	0.5081
GLB1	3	0.038731	0.095151	0.976973	1785	3	0.18013
MGARP	3	0.038734	0.095159	0.976973	1786	2	0.22402
LRRC4B	3	0.03877	0.095239	0.976973	1787	3	0.27171
CD36	3	0.038786	0.095275	0.976973	1788	1	0.064869
AMIGO3	3	0.038828	0.095366	0.976973	1789	3	0.24615
IRF2	3	0.038834	0.095377	0.976973	1790	2	0.6402
CLDN11	3	0.038837	0.095385	0.976973	1791	2	0.38435
MRPL19	3	0.038849	0.095408	0.976973	1792	3	0.20521
PKDCC	3	0.038886	0.095496	0.976973	1793	3	0.48345
MID1	3	0.038889	0.095502	0.976973	1794	1	-0.097191
CCR4	3	0.038919	0.095572	0.976973	1795	3	0.31991
DIAPH3	3	0.038919	0.095572	0.976973	1796	3	0.24677
ANXA7	3	0.038933	0.095601	0.976973	1797	2	0.43432
CD82	3	0.03894	0.095622	0.976973	1798	1	0.020182
HILPDA	3	0.038972	0.0957	0.976973	1799	2	0.47983
GPR182	3	0.038992	0.095741	0.976973	1800	1	-0.17883
IMPA1	3	0.038998	0.095753	0.976973	1801	3	0.24389
USP34	3	0.039027	0.095829	0.976973	1802	2	0.42971
SNRNP70	3	0.039043	0.095864	0.976973	1803	2	0.2499
TMEM223	3	0.039056	0.095894	0.976973	1804	3	0.21092
LRP8	3	0.039095	0.095985	0.976973	1805	1	0.1506
MARC1	3	0.03911	0.096023	0.976973	1806	2	0.51096
YBX1	3	0.039146	0.096099	0.976973	1807	2	0.34659
ABTB2	3	0.039171	0.096164	0.976973	1808	2	0.46677
PCDH1	3	0.039198	0.096224	0.976973	1809	2	0.31998
NPM3	3	0.039288	0.096434	0.976973	1810	3	0.43665
RYR1	3	0.039293	0.096443	0.976973	1811	3	0.20328
SMG9	3	0.039301	0.096457	0.976973	1812	2	0.21364
MTFMT	3	0.039305	0.096467	0.976973	1813	2	0.46486
EDIL3	3	0.039327	0.09651	0.976973	1814	2	0.49218
ADGRG3	3	0.039327	0.096511	0.976973	1815	3	0.29006
ASCC2	3	0.039333	0.096519	0.976973	1816	3	0.22564
FASTK	3	0.039342	0.096536	0.976973	1817	3	0.30707
ZNF250	3	0.039352	0.096564	0.976973	1818	1	-0.56195
C9orf152	3	0.03936	0.096585	0.976973	1819	2	0.50802
DONSON	3	0.039404	0.096679	0.976973	1820	1	-0.062807
PATE3	3	0.039416	0.096708	0.976973	1821	2	0.38515
PLXND1	3	0.039449	0.096789	0.976973	1822	2	0.48971
PKIA	3	0.039449	0.096789	0.976973	1823	2	0.48971
GPR25	3	0.039455	0.096802	0.976973	1824	2	0.19183
RASGRF2	3	0.039471	0.096841	0.976973	1825	2	0.48062
NFRKB	3	0.039506	0.096917	0.976973	1826	1	-0.063353
TMEM45A	3	0.039529	0.096964	0.976973	1827	3	0.41199
CXCR6	3	0.039558	0.09703	0.976973	1828	1	0.041479
KLHL35	3	0.03956	0.097033	0.976973	1829	2	0.39004
MTHFS	3	0.039575	0.097065	0.976973	1830	3	0.44748
CCDC93	3	0.039609	0.097151	0.976973	1831	1	-0.48241
TGFBR3L	3	0.039661	0.097269	0.976973	1832	2	0.29578
NAXE	3	0.039664	0.097275	0.976973	1833	3	0.28688
PLXNA1	3	0.039672	0.097293	0.976973	1834	2	0.33108
C21orf59	3	0.039689	0.097336	0.976973	1835	3	0.29881
MAPK8IP1	3	0.03971	0.097391	0.976973	1836	3	0.17404
PCYOX1	3	0.039712	0.097393	0.976973	1837	2	0.18641
TALDO1	3	0.039739	0.097457	0.976973	1838	2	0.4963
ZNF714	3	0.039764	0.097515	0.976973	1839	2	0.13729
MLX	3	0.039781	0.097558	0.976973	1840	3	0.3089
CLPX	3	0.039815	0.09763	0.976973	1841	1	0.071698
CIDEA	3	0.039867	0.097742	0.976973	1842	1	0.02595
CBX6	3	0.039926	0.097875	0.976973	1843	3	0.29061
TIRAP	3	0.039929	0.097882	0.976973	1844	2	0.40966
DUPD1	3	0.039969	0.097977	0.976973	1845	2	0.55504
PIGC	3	0.040052	0.098169	0.976973	1846	2	0.472
OR4A47	3	0.040072	0.098225	0.976973	1847	2	0.19627
RHBDF2	3	0.040074	0.098231	0.976973	1848	2	0.59024
FOXN4	3	0.040086	0.098264	0.976973	1849	2	0.34282
NT5DC1	3	0.04009	0.098274	0.976973	1850	3	0.20902
MNDA	3	0.040142	0.098378	0.976973	1851	2	0.52199
UBE4A	3	0.040164	0.098422	0.976973	1852	3	0.35613
TBX2	3	0.040175	0.098442	0.976973	1853	2	0.24036
NDE1	3	0.040186	0.098464	0.976973	1854	2	0.38861
RIMS3	3	0.040208	0.098521	0.976973	1855	3	0.14835
BOLA1	3	0.04022	0.098545	0.976973	1856	3	0.28543
HIP1R	3	0.040227	0.09856	0.976973	1857	1	0.10155
INO80D	3	0.040243	0.098596	0.976973	1858	2	0.48702
ATP1A2	3	0.040278	0.098676	0.976973	1859	2	0.40178
PPP2CA	3	0.040288	0.098691	0.976973	1860	2	0.42414
ARHGEF3	3	0.040332	0.098781	0.976973	1861	3	0.15993
ZNF720	3	0.040363	0.098849	0.976973	1862	3	0.26653
MAGEA3	2	0.040388	0.072971	0.976973	1863	2	0.5032
CAPN8	3	0.040407	0.098964	0.976973	1864	1	-0.1454
FAM47C	3	0.040407	0.098964	0.976973	1865	2	0.53095
MYF5	3	0.040411	0.098978	0.976973	1866	2	0.48462
METTL7A	3	0.040481	0.099139	0.976973	1867	3	0.15924
SLC38A10	3	0.040484	0.099143	0.976973	1868	1	0.10556
MIS12	3	0.040535	0.099245	0.976973	1869	2	0.40553
CLIP1	3	0.040587	0.099356	0.976973	1870	2	0.41015
PGK2	3	0.040614	0.099419	0.976973	1871	3	0.3842
POMT2	3	0.040625	0.09945	0.976973	1872	2	0.36742
RICTOR	3	0.040636	0.099481	0.976973	1873	2	0.38493
BBX	3	0.040638	0.099483	0.976973	1874	1	0.09484
KIF2A	3	0.04064	0.099487	0.976973	1875	3	0.35664
CCAR2	3	0.04067	0.099554	0.976973	1876	3	0.33427
ILK	3	0.040689	0.099594	0.976973	1877	1	0.12924
TCIRG1	3	0.040715	0.099646	0.976973	1878	2	0.43064
A1CF	3	0.040741	0.099702	0.976973	1879	2	0.20522
SMAD9	3	0.040749	0.099718	0.976973	1880	2	0.34627
PPFIA4	3	0.040792	0.099808	0.976973	1881	1	-0.18763
PRMT6	3	0.040806	0.099837	0.976973	1882	3	0.26317
DNAH1	3	0.040825	0.099874	0.976973	1883	3	0.20193
SLCO3A1	3	0.040844	0.099906	0.976973	1884	1	-0.17255
ABCB10	3	0.040853	0.09993	0.976973	1885	3	0.32824
OR5P2	3	0.040862	0.099954	0.976973	1886	2	0.46753
ABCA1	3	0.040895	0.10002	0.976973	1887	1	-0.19699
FDX1L	3	0.040922	0.10008	0.976973	1888	3	0.19546
SIX1	3	0.040946	0.10014	0.976973	1889	2	0.20964
INTS13	3	0.040976	0.1002	0.976973	1890	3	0.3684
RPS4X	3	0.040998	0.10026	0.976973	1891	3	0.19532
KBTBD4	3	0.040998	0.10026	0.976973	1892	1	0.09543
P2RY13	3	0.041101	0.10047	0.976973	1893	2	0.39254
ZNF23	3	0.041111	0.10049	0.976973	1894	2	0.45306
RDH14	3	0.041127	0.10053	0.976973	1895	3	0.21903
LUZP4	3	0.041152	0.10059	0.976973	1896	1	-0.039683
ABI3	3	0.041191	0.10067	0.976973	1897	2	0.5702
RUNX2	3	0.041225	0.10075	0.976973	1898	2	0.44966
KIF21B	3	0.041246	0.1008	0.976973	1899	3	0.27895
THRB	3	0.041255	0.10082	0.976973	1900	1	-0.059321
C15orf59	3	0.041306	0.10094	0.976973	1901	1	0.0288
SPOP	3	0.041315	0.10096	0.976973	1902	2	0.39085
LOC340178	3	0.041332	0.101	0.976973	1903	3	0.24218
FAM83A	3	0.041358	0.10106	0.976973	1904	2	0.13582
KCNJ14	3	0.04136	0.10108	0.976973	1905	3	0.28163
OR5C1	3	0.041379	0.10112	0.976973	1906	3	0.28876
MSH5	3	0.041429	0.10122	0.976973	1907	2	0.38105
ATG4B	3	0.041452	0.10127	0.976973	1908	2	0.41567
EIF2AK2	3	0.04146	0.10129	0.976973	1909	1	0.13218
HIST1H4C	3	0.041475	0.10133	0.976973	1910	2	0.39949
NETO1	3	0.04154	0.10147	0.976973	1911	3	0.29354
LIMS2	3	0.04154	0.10147	0.976973	1912	3	0.36283
PEF1	3	0.041554	0.1015	0.976973	1913	2	0.41414
DEFB136	3	0.041569	0.10153	0.976973	1914	3	0.28662
GOLGA6L1	2	0.041579	0.075017	0.976973	1915	1	0.39681
LINC01862	3	0.041611	0.10163	0.976973	1916	2	0.50193
FGF13	3	0.041615	0.10163	0.976973	1917	1	0.040744
ABCB8	3	0.041639	0.10168	0.976973	1918	3	0.29139
MOBP	3	0.041666	0.10173	0.976973	1919	1	-0.1333
ASIP	3	0.04168	0.10177	0.976973	1920	2	0.34847
KLRC1	3	0.041714	0.10185	0.976973	1921	2	0.43641
RRP7A	3	0.041717	0.10186	0.976973	1922	1	0.088969
PRDM10	3	0.041718	0.10186	0.976973	1923	3	0.30211
TIMELESS	3	0.041769	0.10197	0.976973	1924	1	0.093898
CEP57	3	0.041814	0.10206	0.976973	1925	3	0.16327
SSR2	3	0.041814	0.10206	0.976973	1926	3	0.22755
PARP4	3	0.04182	0.10207	0.976973	1927	2	0.38014
CGNL1	3	0.041836	0.10211	0.976973	1928	3	0.44017
PAGE5	3	0.041871	0.10218	0.976973	1929	2	0.32005
KCND2	3	0.04188	0.1022	0.976973	1930	3	0.23973
TAS2R42	3	0.041896	0.10225	0.976973	1931	3	0.34057
ORC2	3	0.04197	0.1024	0.976973	1932	3	0.25036
C19orf43	3	0.041988	0.10245	0.976973	1933	2	0.42419
PABPC3	3	0.042	0.10247	0.976973	1934	2	0.44344
PDLIM2	3	0.042011	0.1025	0.976973	1935	2	0.46771
KRT32	3	0.042025	0.10253	0.976973	1936	1	0.1645
MED19	3	0.042066	0.10261	0.976973	1937	3	0.32695
ILVBL	3	0.042072	0.10262	0.976973	1938	3	0.18327
ITGAE	3	0.042077	0.10263	0.976973	1939	2	0.28116
MST1R	3	0.042098	0.10268	0.976973	1940	3	0.20354
HMX3	3	0.042126	0.10274	0.976973	1941	2	0.44032
PCDHA12	3	0.042128	0.10274	0.976973	1942	1	-0.29094
OBP2A	3	0.042181	0.10285	0.976973	1943	3	0.1705
MARS	3	0.042219	0.10294	0.976973	1944	3	0.22372
MAML3	3	0.042252	0.10302	0.976973	1945	2	0.35173
SIPA1L1	3	0.042263	0.10304	0.976973	1946	2	0.46459
MAFA	3	0.042282	0.10307	0.976973	1947	1	0.11435
SLC22A17	3	0.04229	0.10309	0.976973	1948	3	0.34604
ZNF439	3	0.042334	0.10319	0.976973	1949	2	0.36073
PRY2	3	0.042344	0.10321	0.976973	1950	2	0.44121
ERICH5	3	0.042428	0.1034	0.976973	1951	3	0.27607
TMEM171	3	0.042436	0.10342	0.976973	1952	1	-0.0038771
MAPRE3	3	0.042457	0.10347	0.976973	1953	3	0.31751
LAGE3	3	0.042488	0.10353	0.976973	1954	1	-0.076031
ABCE1	3	0.042505	0.10357	0.976973	1955	2	0.38788
IFT140	3	0.042539	0.10365	0.976973	1956	1	-0.31285
CPSF6	3	0.04259	0.10376	0.976973	1957	1	0.015043
ITIH3	3	0.042592	0.10377	0.976973	1958	3	0.32612
TSPYL4	3	0.042597	0.10378	0.976973	1959	2	0.3899
TMEM161A	3	0.042642	0.10389	0.976973	1960	2	0.32
PPP1R12A	3	0.042647	0.10391	0.976973	1961	3	0.17757
TSC22D1	3	0.042689	0.104	0.976973	1962	3	0.2438
RNPEP	3	0.042712	0.10404	0.976973	1963	2	0.36498
CBX8	3	0.042728	0.10408	0.976973	1964	3	0.45687
ZNF786	3	0.042737	0.1041	0.976973	1965	3	0.20526
RPS13	3	0.042744	0.10412	0.976973	1966	2	0.19152
USP9Y	3	0.042746	0.10412	0.976973	1967	2	0.40582
MINDY1	3	0.042773	0.10419	0.976973	1968	3	0.14898
SLC30A2	3	0.042796	0.10425	0.976973	1969	2	0.3646
CRIP2	3	0.042839	0.10434	0.976973	1970	2	0.49477
MAP7	3	0.042847	0.10437	0.976973	1971	2	0.18306
MCTS1	3	0.04285	0.10438	0.976973	1972	3	0.29211
ALDH1B1	3	0.042862	0.1044	0.976973	1973	2	0.4123
VSIG10L	3	0.042876	0.10443	0.976973	1974	3	0.19855
RHOQ	3	0.042898	0.10447	0.976973	1975	2	0.15813
MRNIP	3	0.042941	0.10457	0.976973	1976	3	0.30563
CALHM3	3	0.04295	0.10458	0.976973	1977	1	-0.22696
ADAM29	3	0.042977	0.10464	0.976973	1978	2	0.43747
EML3	3	0.043001	0.1047	0.976973	1979	2	0.18852
TFPI2	3	0.043035	0.10477	0.976973	1980	3	0.18203
MAP1S	3	0.043052	0.10481	0.976973	1981	2	0.27201
ZDHHC14	3	0.043058	0.10483	0.976973	1982	3	0.35259
UGT1A6	3	0.043081	0.10487	0.976973	1983	3	0.29856
HOXB9	3	0.043116	0.10496	0.976973	1984	3	0.20618
CBLB	3	0.043123	0.10497	0.976973	1985	3	0.31336
PBX1	3	0.043155	0.10504	0.976973	1986	2	0.18297
CALCRL	3	0.043163	0.10506	0.976973	1987	2	0.53365
CLN5	3	0.043172	0.10508	0.976973	1988	3	0.38796
CERS4	3	0.043181	0.1051	0.976973	1989	3	0.26591
ACER2	3	0.043197	0.10513	0.976973	1990	2	0.3456
TEAD2	3	0.043206	0.10515	0.976973	1991	1	-0.76694
ZNF207	3	0.04324	0.10523	0.976973	1992	3	0.22191
C5orf52	3	0.043272	0.1053	0.976973	1993	3	0.26771
STAT2	3	0.043279	0.10532	0.976973	1994	2	0.64248
TCERG1L	3	0.043309	0.10539	0.976973	1995	1	0.11548
CECR2	3	0.043313	0.1054	0.976973	1996	2	0.39565
ZAR1L	3	0.043337	0.10546	0.976973	1997	2	0.50364
BUD23	3	0.043351	0.10549	0.976973	1998	3	0.17885
UNC119B	3	0.04336	0.10551	0.976973	1999	2	0.45648
[truncated: 16,888 more rows]
