# Supplementary material for: Soluble MFGE8 mediates cell entry of Crimean-Congo hemorrhagic fever virus
Source: mBio. 2025 Aug 25;16(10):e01617-25. doi: 10.1128/mbio.01617-25 (PMC12505966; doi:10.1128/mbio.01617-25)
Supplement: Table S2 — List of primers and probes used for RT-qPCR experiments, and sgRNA sequences of genes selected for validation experiments. [file mbio.01617-25-s0003.xlsx]

## Sheet: sheet
Table. qPCR primers and probes
Name	Sequence (5'-3')
VSV-P-qPCR-F	AAGCTGAGCAAGTTGAAGGC	for probe
VSV-P-qPCR-R	AGGTCTTTCCATGCTCGTCA
VSV-P-qPCR-probe	AGCTCAGGCTGTTTCCAGTCCGA
hGAPDH-F	GAAGGTGAAGGTCGGAGT	for probe
hGAPDH-R	GAAGATGGTGATGGGATTTC
hGAPDH-probe	CAAGCTTCCCGTTCTCAGCC
YL16070-NP-QF1	TAAGCCACAAAGTCCTCGCA	for SYBR Green
YL16070-NP-QR1	GCCACCTCTGTTGAGAATCAG
Table. sgRNA sequences
Name	Sequence (5'-3')
asgMFGE8-1	CTGGGAGGGAATTGGTTGAA	for activation
asgMFGE8-2	ATTGGTTGAAAGGAATTGGG	for activation
sgMFGE8-1	CCTCGCATAAACCACCGTTG	for knockout
sgMFGE8-2	ACGTGCCTTAAGGGCTACGC	for knockout
sgControl-1	AAAACAGGACGATGTGCGGC	for non-targeting control
sgControl-2	AAAACATCGACCGAAAGCGT	for non-targeting control
sgITGB5	CCAGGTGGAGGACTATCCTG	for knockout
